# Supplementary material for: Dissecting clonal hematopoiesis in the myeloid compartment of chronic lymphocytic leukemia and Richter transformation
Source: Hemasphere. 2026 Feb 16;10(2):e70322. doi: 10.1002/hem3.70322 (PMC12907972; doi:10.1002/hem3.70322)
Supplement: Supplementary file 7 — Supporting Information. [file HEM3-10-e70322-s003.xlsx]

## Sheet: Table S1
Table S1. Target region
gene	chr	start	stop	BP
KRAS_EX2	chr12	25398205	25398320	115
KRAS_EX3	chr12	25380165	25380348	183
SOCS1_EX2	chr16	11348697	11349337	640
U2AF1_EX6	chr21	44514762	44514900	138
U2AF1_EX2	chr21	44524422	44524514	92
TP53_EX10	chr17	7573924	7574035	111
TP53_EX11	chr17	7572924	7573010	86
TP53_EX2	chr17	7579836	7579914	78
TP53_EX3	chr17	7579697	7579723	26
TP53_EX4	chr17	7579309	7579592	283
TP53_EX5	chr17	7578368	7578556	188
TP53_EX6	chr17	7578174	7578291	117
TP53_EX7	chr17	7577496	7577610	114
TP53_EX8	chr17	7577016	7577157	141
TP53_EX9	chr17	7576850	7576928	78
TET2_EX10	chr4	106193718	106194077	359
TET2_EX11	chr4	106196202	106197678	1476
TET2_EX3	chr4	106155097	106158510	3413
TET2_EX4	chr4	106162493	106162588	95
TET2_EX5	chr4	106163988	106164086	98
TET2_EX6	chr4	106164724	106164937	213
TET2_EX7	chr4	106180773	106180928	155
TET2_EX8	chr4	106182913	106183007	94
TET2_EX9	chr4	106190764	106190906	142
SRSF2_EX1	chr17	74732878	74733244	366
SF3B1_EX13	chr2	198267671	198267761	90
SF3B1_EX14	chr2	198267278	198267552	274
SF3B1_EX15	chr2	198266707	198266856	149
SF3B1_EX16	chr2	198266464	198266614	150
RUNX1_EX9	chr21	36164429	36164909	480
RUNX1_EX8	chr21	36171595	36171761	166
RUNX1_EX7	chr21	36206704	36206900	196
RUNX1_EX6	chr21	36231768	36231877	109
RUNX1_EX5	chr21	36252851	36253012	161
RUNX1_EX4	chr21	36259137	36259395	258
RUNX1_EX3	chr21	36265219	36265262	43
RUNX1_EX2	chr21	36421136	36421198	62
RAD21_EX14	chr8	117859736	117859932	196
RAD21_EX13	chr8	117861182	117861270	88
RAD21_EX12	chr8	117862854	117863008	154
RAD21_EX11	chr8	117864184	117864337	153
RAD21_EX10	chr8	117864785	117864949	164
RAD21_EX9	chr8	117866481	117866709	228
RAD21_EX8	chr8	117868402	117868529	127
RAD21_EX7	chr8	117868882	117869012	130
RAD21_EX6	chr8	117869503	117869714	211
RAD21_EX5	chr8	117870588	117870699	111
RAD21_EX4	chr8	117874077	117874181	104
RAD21_EX3	chr8	117875366	117875500	134
RAD21_EX2	chr8	117878822	117878970	148
PTPN11_EX3	chr12	112888119	112888318	199
PTPN11_EX13	chr12	112926825	112926981	156
PPM1D_EX5	chr17	58733957	58734204	247
PPM1D_EX6	chr17	58740353	58740915	562
PIGA_EX5	chrX	15342784	15342995	211
PIGA_EX4	chrX	15343139	15343276	137
PIGA_EX3	chrX	15344033	15344170	137
NRAS_EX2	chr1	115258668	115258783	115
NRAS_EX3	chr1	115256418	115256601	183
MPL_EX10	chr1	43814931	43815032	101
DNMT3A_EX23	chr2	25457145	25457291	146
DNMT3A_EX22	chr2	25458573	25458696	123
DNMT3A_EX21	chr2	25459802	25459876	74
DNMT3A_EX20	chr2	25461996	25462086	90
DNMT3A_EX19	chr2	25463168	25463321	153
DNMT3A_EX18	chr2	25463506	25463601	95
DNMT3A_EX17	chr2	25464428	25464578	150
DNMT3A_EX16	chr2	25466764	25466853	89
DNMT3A_EX15	chr2	25467021	25467209	188
DNMT3A_EX14	chr2	25467406	25467523	117
DNMT3A_EX13	chr2	25468119	25468203	84
DNMT3A_EX12	chr2	25468886	25468935	49
DNMT3A_EX11	chr2	25469026	25469180	154
DNMT3A_EX10	chr2	25469486	25469647	161
DNMT3A_EX9	chr2	25469917	25470029	112
DNMT3A_EX8	chr2	25470457	25470620	163
DNMT3A_EX7	chr2	25470903	25471123	220
DNMT3A_EX6	chr2	25497807	25497958	151
DNMT3A_EX5	chr2	25498366	25498414	48
DNMT3A_EX4	chr2	25505307	25505582	275
DNMT3A_EX3	chr2	25523005	25523114	109
DNMT3A_EX2	chr2	25536779	25536855	76
ASXL1_EX12	chr20	31022233	31025141	2908
JAK3_EX13	chr19	17947935	17948024	89
JAK2_EX12	chr9	5069922	5070054	132
JAK2_EX14	chr9	5073695	5073787	92
KMD6A_EX14	chrX	44920566	44920666	100
IDH2_EX4	chr15	90631816	90631981	165
IDH1_EX4	chr2	209113090	209113386	296
GNB1_EX6	chr1	1737911	1737979	68
GNB1_EX5	chr1	1747192	1747303	111
BRCC3_EX1	chrX	154299800	154299927	127
BRCC3_EX2	chrX	154300599	154300620	21
BRCC3_EX3	chrX	154301649	154301708	59
BRCC3_EX4	chrX	154305442	154305566	124
BRCC3_EX5	chrX	154306888	154306980	92
BRCC3_EX6	chrX	154317535	154317628	93
BRCC3_EX7	chrX	154319056	154319116	60
BRCC3_EX8	chrX	154327587	154327666	79
BRCC3_EX9	chrX	154344329	154344465	136
BRCC3_EX10	chrX	154344983	154345031	48
BRCC3_EX11	chrX	154348271	154348427	156
CALR_EX9	chr19	13054524	13054729	205
CBL_EX8	chr11	119148873	119149009	136
CBL_EX9	chr11	119149217	119149425	208
CHEK2_EX15	chr22	29083882	29083976	94
CHEK2_EX14	chr22	29085120	29085205	85
CHEK2_EX13	chr22	29090017	29090107	90
CHEK2_EX12	chr22	29091112	29091232	120
CHEK2_EX11	chr22	29091695	29091863	168
CHEK2_EX10	chr22	29092886	29092977	91
CHEK2_EX9	chr22	29095823	29095927	104
CHEK2_EX8	chr22	29099490	29099556	66
CHEK2_EX7	chr22	29105991	29106049	58
CHEK2_EX6	chr22	29107894	29108007	113
CHEK2_EX5	chr22	29115380	29115475	95
CHEK2_EX4	chr22	29120962	29121114	152
CHEK2_EX3	chr22	29121228	29121357	129
CHEK2_EX2	chr22	29130388	29130711	323
CUX1_EX1	chr7	101460917	101460951	34
CUX1_EX2	chr7	101559392	101559507	115
CUX1_EX3	chr7	101671375	101671427	52
CUX1_EX4	chr7	101713616	101713699	83
CUX1_EX5	chr7	101740641	101740783	142
CUX1_EX6	chr7	101747613	101747741	128
CUX1_EX7	chr7	101754975	101755056	81
CUX1_EX8	chr7	101758484	101758555	71
CUX1_EX9	chr7	101801837	101801890	53
CUX1_EX10	chr7	101813723	101813832	109
CUX1_EX11	chr7	101821746	101821939	193
CUX1_EX12	chr7	101833090	101833153	63
CUX1_EX13	chr7	101837119	101837172	53
CUX1_EX14	chr7	101838784	101838885	101
CUX1_EX15	chr7	101839911	101840587	676
CUX1_EX16	chr7	101842079	101842149	70
CUX1_EX17	chr7	101843348	101843454	106
CUX1_EX18	chr7	101844637	101845486	849
CUX1_EX19	chr7	101847668	101847838	170
CUX1_EX20	chr7	101848391	101848452	61
CUX1_EX21	chr7	101870644	101870951	307
CUX1_EX22	chr7	101877329	101877522	193
CUX1_EX23	chr7	101882597	101882866	269
CUX1_EX24	chr7	101891689	101892324	635
GNAS_EX8	chr20	57484402	57484480	78
GNAS_EX9	chr20	57484573	57484636	63
