# Supplementary material for: Dissecting clonal hematopoiesis in the myeloid compartment of chronic lymphocytic leukemia and Richter transformation
Source: Hemasphere. 2026 Feb 16;10(2):e70322. doi: 10.1002/hem3.70322 (PMC12907972; doi:10.1002/hem3.70322)
Supplement: Supplementary file 8 — Supporting Information. [file HEM3-10-e70322-s015.xlsx]

## Sheet: Table S2
Table S2: Molecular features of CH+ positive patients and CH- patients (controls) analysised for single cell RNAsequencing
ID	DNMT3A mutation type	DNMT3A mutation VAF	TET2 mutation type	TET2 mutation VAF	ASXL1 mutation type	ASXL1 mutation VAF	IGHV_UM	tris12	del17p	del11q	del13q	TP53 mut
ID_01	p.R882H	0.125	WT	NA	WT	NA	1	0	0	1	1	0
ID_02	p.R635W	0.1136	WT	NA	WT	NA	0	0	0	0	1	0
ID_03	p.R882H,p.R635W, p.E578Kfs*73	2.88%, 2.50%, 11.35%	WT	NA	WT	NA	1	1	0	0	0	0
ID_04	WT	NA	p.Q1532X	0.3487	WT	NA	1	0	0	0	1	0
ID_05	WT	NA	p.P1866Lfs*9	0.3022	WT	NA	1	0	0	0	0	0
ID_06	WT	NA	p.N275Ifs*18	0.1304	WT	NA	0	0	0	0	0	0
ID_07	WT	NA	WT	NA	p.E635Rfs*15	0.0351	0	0	0	0	1	0
ID_CO1	WT	NA	WT	NA	WT	NA	0	0	0	0	0	0
ID_CO2	WT	NA	WT	NA	WT	NA	1	0	0	1	1	0
ID_CO3	WT	NA	WT	NA	WT	NA	1	1	0	0	0	0
ID_CO4	WT	NA	WT	NA	WT	NA	0	0	0	0	1	0
ID_CO5	WT	NA	WT	NA	WT	NA	1	0	0	0	0	0
ID_CO6	WT	NA	WT	NA	WT	NA	1	0	0	0	1	0
WT, wild type; NA, not available
