# Supplementary material for: Dissecting clonal hematopoiesis in the myeloid compartment of chronic lymphocytic leukemia and Richter transformation
Source: Hemasphere. 2026 Feb 16;10(2):e70322. doi: 10.1002/hem3.70322 (PMC12907972; doi:10.1002/hem3.70322)
Supplement: Supplementary file 9 — Supporting Information. [file HEM3-10-e70322-s001.xlsx]

## Sheet: Table S3
Table S3. Type of 1st line therapy
Type of 1st line therapy	Values
CIT	163 (89.6%)
BTKi-based	14 (7.7%)
BCL2i-based	5 (2.7%)
