# Supplementary material for: Dissecting clonal hematopoiesis in the myeloid compartment of chronic lymphocytic leukemia and Richter transformation
Source: Hemasphere. 2026 Feb 16;10(2):e70322. doi: 10.1002/hem3.70322 (PMC12907972; doi:10.1002/hem3.70322)
Supplement: Supplementary file 10 — Supporting Information. [file HEM3-10-e70322-s006.xlsx]

## Sheet: Table S4
Table S4: list of CH mutations identified
Sample ID	Gene	Exon	NM	Mutation type	Variant type	Chr	Position	Ref	Var	VAF	Reads Var/Total Reads	Nucleotide Change	AA Change
3728	DNMT3A	22	NM_175629	frameshift deletion	DEL	chr2	25458664	AC	A	1.24%	46/3708	c.2508delG	p.R836Sfs*5
3735	TET2	3	NM_001127208	frameshift insertion	INS	chr4	106157863	C	CAT	1.25%	63/5047	c.2764_2765insAT	p.N923Ifs*31
3748	PPM1D	6	NM_003620	stopgain	INS	chr17	58740694	C	CT	1.81%	115/6362	c.1600dupT	p.K535*
4027	DNMT3A	17	NM_175629	nonsynonymous SNV	SNP	chr2	25464544	C	T	1.52%	60/3946	c.G1969A	p.V657M
8409	NRAS	2	NM_002524	nonsynonymous SNV	SNP	chr1	115258744	C	T	28.21%	521/1847	c.G38A	p.G13D
3391	ASXL1	12	NM_015338	frameshift deletion	DEL	chr20	31022981	AT	A	2.3%	72/3131	c.2467delT	p.L823*
3809	DNMT3A	8	NM_175629	nonsynonymous SNV	SNP	chr2	25470498	G	A	3.69%	92/2494	c.C976T	p.R326C
4134	PPM1D	6	NM_003620	stopgain	SNP	chr17	58740749	C	T	13.72%	705/5135	c.C1654T	p.R552*
4135	CBL	8	NM_005188	nonsynonymous SNV	SNP	chr11	119148919	T	C	1.19%	52/4370	c.T1139C	p.L380P
4311	DNMT3A	11	NM_175629	frameshift deletion	DEL	chr2	25469176	CT	C	1.22%	45/3702	c.1281delA	p.E428Rfs*223
17753	SF3B1	14	NM_012433	nonsynonymous SNV	SNP	chr2	198267361	T	G	26.87%	773/2877	c.A1996C	p.K666Q
11172	ASXL1	12	NM_015338	frameshift insertion	INS	chr20	31022441	A	AG	4.38%	140/3040	c.1927dupG	p.G646Wfs*12
19334	ASXL1	12	NM_015338	stopgain	SNP	chr20	31023108	G	T	3.48%	170/4880	c.G2593T	p.E865*
19334	TET2	6	NM_001127208	nonsynonymous SNV	SNP	chr4	106164794	G	A	2.65%	107/4031	c.G3662A	p.C1221Y
19334	PTPN11	3	NM_002834	nonsynonymous SNV	SNP	chr12	112888198	G	A	1.54%	68/4416	c.G214A	p.A72T
22549	TET2	10	NM_001127208	stopgain	SNP	chr4	106194028	C	A	1.61%	77/4773	c.C4490A	p.S1497*
23865	ASXL1	12	NM_015338	frameshift deletion	DEL	chr20	31022572	AGT	A	2.7%	73/2705	c.2058_2059del	p.C687Yfs*30
4198	DNMT3A	23	NM_175629	nonsynonymous SNV	SNP	chr2	25457165	A	T	1.51%	57/3774	c.T2722A	p.Y908N
4325	DNMT3A	15	NM_175629	splicing	SNP	chr2	25467023	C	T	1.12%	14/1251	c.1851+1G>A	-
4369	TET2	3	NM_001127208	stopgain	SNP	chr4	106157306	C	A	5.29%	229/4325	c.C2207A	p.S736*
4386	DNMT3A	16	NM_175629	nonsynonymous SNV	SNP	chr2	25466790	G	C	3.28%	38/1155	c.C1913G	p.S638C
4386	DNMT3A	13	NM_175629	nonsynonymous SNV	SNP	chr2	25468186	C	T	2.46%	36/1464	c.G1490A	p.C497Y
4386	BRCC3	1	NM_024332	frameshift deletion	DEL	chrX	154299882	TG	T	1.65%	23/1390	c.81delG	p.S28Afs*7
4618	DNMT3A	10	NM_175629	nonsynonymous SNV	SNP	chr2	25469633	G	A	4.48%	101/2252	c.C1135T	p.R379C
4630	DNMT3A	14	NM_175629	stopgain	SNP	chr2	25467476	G	A	1.45%	19/1309	c.C1600T	p.Q534*
4633	BRCC3	11	NM_024332	frameshift deletion	DEL	chrX	154348350	GC	G	1.71%	50/2918	c.877delC	p.Q293Kfs*23
4579	SF3B1	14	NM_012433	nonsynonymous SNV	SNP	chr2	198267359	C	G	2.02%	64/3172	c.G1998C	p.K666N
4728	DNMT3A	22	NM_175629	frameshift insertion	INS	chr2	25458595	A	AT	1.45%	35/2420	c.2577dupA	p.W860Mfs*4
4750	TET2	11	NM_001127208	nonsynonymous SNV	SNP	chr4	106197402	A	G	1.18%	49/4166	c.A5735G	p.H1912R
4803	JAK2	14	NM_004972	nonsynonymous SNV	SNP	chr9	5073770	G	T	3.38%	189/5590	c.G1849T	p.V617F
4869	DNMT3A	19	NM_175629	nonsynonymous SNV	SNP	chr2	25463229	A	G	3.36%	76/2258	c.T2264C	p.F755S
4890	DNMT3A	17	NM_175629	splicing	SNP	chr2	25464578	T	C	2.17%	28/1287	c.1937-2A>G	-
4893	DNMT3A	23	NM_175629	nonsynonymous SNV	SNP	chr2	25457242	C	T	2.37%	56/2361	c.G2645A	p.R882H
4926	TET2	7	NM_001127208	splicing	SNP	chr4	106180774	A	G	2.24%	51/2272	c.3804-2A>G	-
4926	JAK2	14	NM_004972	nonsynonymous SNV	SNP	chr9	5073770	G	T	1.01%	29/2874	c.G1849T	p.V617F
22208	TP53	11	NM_000546	frameshift insertion	INS	chr17	7572932	C	CT	3.16%	32/1013	c.1176dupA	p.D393Rfs*78
4928	JAK2	14	NM_004972	nonsynonymous SNV	SNP	chr9	5073770	G	T	9.6%	181/1884	c.G1849T	p.V617F
4943	TET2	9	NM_001127208	splicing	SNP	chr4	106190766	G	T	1.11%	34/3076	c.4045-1G>T	-
5059	DNMT3A	19	NM_175629	nonsynonymous SNV	SNP	chr2	25463248	G	A	5.47%	101/1848	c.C2245T	p.R749C
5351	DNMT3A	17	NM_175629	nonsynonymous SNV	SNP	chr2	25464535	A	T	1.03%	33/3186	c.T1978A	p.Y660N
5650	PTPN11	3	NM_002834	nonsynonymous SNV	SNP	chr12	112888166	A	T	8.61%	408/4734	c.A182T	p.D61V
5650	PTPN11	13	NM_002834	nonsynonymous SNV	SNP	chr12	112926900	C	A	1.13%	69/6084	c.C1520A	p.T507K
5650	DNMT3A	11	NM_175629	frameshift insertion	INS	chr2	25469040	T	TC	2.38%	136/5699	c.1417dupG	p.E473Gfs*19
5721	CHEK2	2	NM_001005735	frameshift deletion	DEL	chr22	29130433	AG	A	12.71%	591/4639	c.276delC	p.W93Gfs*44
5766	DNMT3A	9	NM_175629	stopgain	SNP	chr2	25469965	G	C	1.37%	72/5253	c.C1077G	p.Y359*
5780	TET2	10	NM_001127208	stopgain	SNP	chr4	106193946	G	T	1.99%	39/1954	c.G4408T	p.E1470*
5882	DNMT3A	10	NM_175629	nonsynonymous SNV	SNP	chr2	25469540	C	T	5.51%	43/778	c.G1228A	p.A410T
5882	DNMT3A	8	NM_175629	nonsynonymous SNV	SNP	chr2	25470588	C	T	8.81%	34/385	c.G886A	p.V296M
5882	DNMT3A	22	NM_175629	stopgain	SNP	chr2	25458590	G	T	1.45%	9/620	c.C2583A	p.C861*
5882	DNMT3A	14	NM_175629	frameshift deletion	DEL	chr2	25467494	AC	A	3.52%	15/426	c.1581delG	p.Q527Hfs*124
16779	TP53	8	NM_000546	nonsynonymous SNV	SNP	chr17	7577120	C	T	1.73%	29/1679	c.G818A	p.R273H
6110	DNMT3A	7	NM_175629	frameshift deletion	DEL	chr2	25470910	TA	T	7.05%	45/636	c.850delT	p.Y284fs*32
6110	CHEK2	4	NM_001005735	nonsynonymous SNV	SNP	chr22	29121024	C	G	4.25%	37/869	c.G662C	p.G221A
6110	RUNX1	6	NM_001754	frameshift deletion	DEL	chr21	36231869	CT	C	1.07%	9/842	c.514delA	p.S172Afs*4
6124	DNMT3A	19	NM_175630	nonsynonymous SNV	SNP	chr2	25463190	T	C	1.73%	14/808	c.A2303G	p.D768G
6126	DNMT3A	19	NM_175629	nonsynonymous SNV	SNP	chr2	25463308	G	A	2.74%	23/838	c.C2185T	p.R729W
6126	DNMT3A	8	NM_175629	nonsynonymous SNV	SNP	chr2	25470545	A	G	2.06%	11/534	c.T929C	p.I310T
6195	DNMT3A	22	NM_175629	nonsynonymous SNV	SNP	chr2	25458595	A	G	1.44%	45/3119	c.T2578C	p.W860R
6195	DNMT3A	18	NM_175629	nonsynonymous SNV	SNP	chr2	25463586	C	T	3.34%	88/2630	c.G2096A	p.G699D
6196	DNMT3A	18	NM_175629	nonsynonymous SNV	SNP	chr2	25463584	G	A	1.53%	28/1825	c.C2098T	p.P700S
6280	GNB1	5	NM_002074	nonsynonymous SNV	SNP	chr1	1747229	T	C	1.23%	23/1874	c.A169G	p.K57E
6285	DNMT3A	23	NM_175629	nonsynonymous SNV	SNP	chr2	25457159	C	G	7.09%	132/1861	c.G2728C	p.A910P
6285	BRCC3	3	NM_024332	splicing	SNP	chrX	154301707	G	A	1.49%	20/1342	c.195+1G>A	-
6294	IDH2	4	NM_002168	nonsynonymous SNV	SNP	chr15	90631934	C	T	2.57%	46/1788	c.G419A	p.R140Q
17171	TP53	5	NM_000546	nonsynonymous SNV	SNP	chr17	7578478	G	T	1.67%	21/1254	c.C452A	p.P151H
6402	DNMT3A	23	NM_175629	nonsynonymous SNV	SNP	chr2	25457176	G	A	1.95%	44/2250	c.C2711T	p.P904L
6402	DNMT3A	19	NM_175629	nonsynonymous SNV	SNP	chr2	25463176	G	T	3.58%	75/2094	c.C2317A	p.L773I
6402	DNMT3A	19	NM_175629	nonframeshift deletion	DEL	chr2	25463297	AAAG	A	1.22%	31/2531	c.2193_2195del	p.F732del
6402	TET2	5	NM_001127208	nonsynonymous SNV	SNP	chr4	106163991	G	C	2.01%	37/1840	c.G3501C	p.R1167S
6419	PPM1D	6	NM_003620	stopgain	SNP	chr17	58740529	C	A	1.1%	42/3813	c.C1434A	p.C478*
17967	SF3B1	14	NM_012433	nonsynonymous SNV	SNP	chr2	198267361	T	G	1.32%	40/3038	c.A1996C	p.K666Q
13950	TP53	8	NM_000546	nonsynonymous SNV	SNP	chr17	7577120	C	T	2.69%	59/2194	c.G818A	p.R273H
6672	TET2	7	NM_001127208	nonsynonymous SNV	SNP	chr4	106180835	G	A	1.11%	46/4156	c.G3863A	p.G1288D
6710	TET2	11	NM_001127208	stopgain	SNP	chr4	106196261	C	T	34.87%	1068/3063	c.C4594T	p.Q1532*
12580	KRAS	2	NM_033360	nonsynonymous SNV	SNP	chr12	25398284	C	A	1.55%	16/1031	c.G35T	p.G12V
6710	CBL	8	NM_005188	nonsynonymous SNV	SNP	chr11	119149002	T	C	6.55%	140/2133	c.T1222C	p.W408R
6710	CBL	8	NM_005188	nonsynonymous SNV	SNP	chr11	119149003	G	C	5.22%	107/2051	c.G1223C	p.W408S
6731	DNMT3A	17	NM_175629	nonsynonymous SNV	SNP	chr2	25464450	C	G	1.63%	37/2271	c.G2063C	p.R688P
6731	TET2	9	NM_001127208	nonsynonymous SNV	SNP	chr4	106190855	G	A	1.02%	33/3221	c.G4133A	p.C1378Y
6733	DNMT3A	23	NM_175629	nonsynonymous SNV	SNP	chr2	25457242	C	T	1.2%	24/1993	c.G2645A	p.R882H
6733	DNMT3A	17	NM_175629	splicing	SNP	chr2	25464430	C	T	3.06%	44/1440	c.2082+1G>A	-
6733	TET2	3	NM_001127208	stopgain	SNP	chr4	106157926	C	T	1.3%	27/2077	c.C2827T	p.Q943*
6777	DNMT3A	21	NM_175629	stopgain	SNP	chr2	25459825	C	A	21.08%	601/2848	c.G2458T	p.E820*
26571	KRAS	2	NM_033360	nonsynonymous SNV	SNP	chr12	25398211	T	C	2.88%	43/1494	c.A108G	p.I36M
15981	TP53	8	NM_000546	nonsynonymous SNV	SNP	chr17	7577106	G	A	1.31%	26/1985	c.C832T	p.P278S
7239	DNMT3A	10	NM_175629	splicing	SNP	chr2	25469647	T	C	2.49%	73/2935	c.1123-2A>G	-
7241	DNMT3A	10	NM_175629	frameshift deletion	DEL	chr2	25469505	GC	G	9.71%	212/2183	c.1262delG	p.G421fs*230
7264	DNMT3A	23	NM_175629	nonsynonymous SNV	SNP	chr2	25457242	C	T	12.5%	341/2728	c.G2645A	p.R882H
7372	TET2	11	NM_001127208	frameshift insertion	INS	chr4	106197263	C	CT	30.22%	1009/3336	c.5596_5597insT	p.P1866Lfs*9
7418	DNMT3A	23	NM_175629	nonsynonymous SNV	SNP	chr2	25457180	C	G	4.01%	93/2315	c.G2707C	p.A903P
7418	DNMT3A	20	NM_175629	nonsynonymous SNV	SNP	chr2	25462012	G	C	1.77%	39/2207	c.C2395G	p.P799A
7446	SRSF2	1	NM_003016	nonsynonymous SNV	SNP	chr17	74732959	G	T	14.54%	429/2949	c.C284A	p.P95H
7446	TET2	9	NM_001127208	nonsynonymous SNV	SNP	chr4	106190843	G	A	12.12%	404/3327	c.G4121A	p.C1374Y
7446	TET2	9	NM_001127208	nonsynonymous SNV	SNP	chr4	106190860	C	T	41.34%	1387/3355	c.C4138T	p.H1380Y
7446	TET2	11	NM_001127208	frameshift insertion	INS	chr4	106197401	C	CA	26.94%	1006/3730	c.5735dupA	p.H1912Qfs*12
7540	TET2	11	NM_001127208	nonsynonymous SNV	SNP	chr4	106197444	G	A	1.57%	46/2938	c.G5777A	p.R1926H
7765	DNMT3A	19	NM_175629	nonsynonymous SNV	SNP	chr2	25463184	G	C	1.24%	30/2413	c.C2309G	p.S770W
8409	CBL	8	NM_005188	nonsynonymous SNV	SNP	chr11	119148891	T	C	1.31%	24/1822	c.T1111C	p.Y371H
8409	CBL	8	NM_005188	nonsynonymous SNV	SNP	chr11	119148924	A	G	11.08%	233/2102	c.A1144G	p.K382E
8409	TET2	11	NM_001127208	nonsynonymous SNV	SNP	chr4	106197378	A	G	40.66%	1145/2816	c.A5711G	p.H1904R
8641	SRSF2	1	NM_003016	nonsynonymous SNV	SNP	chr17	74732959	G	T	1.38%	39/2834	c.C284A	p.P95H
8647	TET2	3	NM_001127208	frameshift insertion	INS	chr4	106155606	T	TA	15.69%	411/2616	c.508dupA	p.N170Kfs*6
8648	DNMT3A	23	NM_175629	frameshift insertion	INS	chr2	25457250	G	GT	1.43%	29/2020	c.2636dupA	p.N879Kfs*42
8648	DNMT3A	21	NM_175629	stopgain	SNP	chr2	25459837	G	A	1.2%	37/3091	c.C2446T	p.Q816*
8648	TET2	3	NM_001127208	stopgain	SNP	chr4	106155874	G	T	1.03%	25/2433	c.G775T	p.E259*
8648	CUX1	15	NM_181552	frameshift insertion	INS	chr7	101839973	G	GC	1.32%	31/2319	c.1283dupC	p.P431Sfs*16
9015	ASXL1	12	NM_015338	stopgain	SNP	chr20	31022289	C	T	1.47%	38/2588	c.C1774T	p.Q592*
9689	SF3B1	14	NM_012433	nonsynonymous SNV	SNP	chr2	198267496	C	T	3.2%	78/2436	c.G1861A	p.D621N
9180	DNMT3A	8	NM_175629	nonsynonymous SNV	SNP	chr2	25470498	G	T	4.33%	86/1985	c.C976A	p.R326S
9180	TET2	5	NM_001127208	frameshift insertion	INS	chr4	106164005	G	GTA	4.61%	96/2082	c.3515_3516insTA	p.K1173Ifs*54
9190	DNMT3A	22	NM_175629	stopgain	SNP	chr2	25458597	A	T	2.26%	52/2299	c.T2576A	p.L859*
9577	DNMT3A	14	NM_175629	splicing	SNP	chr2	25467408	C	T	1.41%	22/1561	c.1667+1G>A	-
9689	TET2	11	NM_001127208	stopgain	DEL	chr4	106197459	AGT	A	7.22%	221/3058	c.5793_5794del	p.C1932*
18379	TP53	7	NM_000546	nonsynonymous SNV	SNP	chr17	7577538	C	T	5.79%	110/1900	c.G743A	p.R248Q
9798	DNMT3A	16	NM_175629	nonsynonymous SNV	SNP	chr2	25466800	G	A	1.7%	34/1997	c.C1903T	p.R635W
9803	DNMT3A	16	NM_175629	nonsynonymous SNV	SNP	chr2	25466800	G	A	11.36%	210/1848	c.C1903T	p.R635W
9893	DNMT3A	17	NM_175629	frameshift deletion	DEL	chr2	25464494	GCCCA	G	7.09%	168/2367	c.2015_2018del	p.V672fs*32
9893	DNMT3A	10	NM_175629	frameshift insertion	INS	chr2	25469529	G	GC	1.48%	40/2692	c.1238dupG	p.F414fs*7
9974	DNMT3A	19	NM_175629	nonsynonymous SNV	SNP	chr2	25463298	A	G	1.03%	36/3481	c.T2195C	p.F732S
9974	DNMT3A	14	NM_175629	frameshift deletion	DEL	chr2	25467417	GT	G	1.2%	23/1916	c.1658delA	p.N553fs*98
10000	DNMT3A	20	NM_175629	splicing	SNP	chr2	25461997	A	G	3.48%	49/1404	c.2408+2T>C	-
10009	DNMT3A	22	NM_175629	splicing	SNP	chr2	25458696	T	G	1.75%	28/1598	c.2479-2A>C	-
10017	TET2	11	NM_001127208	stopgain	SNP	chr4	106197373	C	A	1.35%	44/3256	c.C5706A	p.Y1902*
5371	DNMT3A	23	NM_175629	nonsynonymous SNV	SNP	chr2	25457242	C	T	1.46%	17/1164	c.G2645A	p.R882H
5371	TET2	3	NM_001127208	stopgain	SNP	chr4	106156747	C	T	1.04%	20/1918	c.C1648T	p.R550*
10862	DNMT3A	7	NM_175629	splicing	SNP	chr2	25470905	C	T	1.76%	15/853	c.855+1G>A	-
13365	DNMT3A	23	NM_175629	nonsynonymous SNV	SNP	chr2	25457176	G	A	1.18%	16/1355	c.C2711T	p.P904L
13365	DNMT3A	19	NM_175629	nonsynonymous SNV	SNP	chr2	25463265	G	A	9.77%	150/1534	c.C2228T	p.P743L
13365	DNMT3A	8	NM_175629	frameshift deletion	DEL	chr2	25470593	TC	T	10.58%	78/724	c.880delG	p.E294Sfs*22
15223	TET2	3	NM_001127208	frameshift deletion	DEL	chr4	106155920	TC	T	1.98%	33/1668	c.822delC	p.N275Ifs*18
15223	TET2	8	NM_001127208	stopgain	SNP	chr4	106182976	A	T	2.45%	24/979	c.A4015T	p.K1339*
16230	ASXL1	12	NM_015338	stopgain	SNP	chr20	31022264	G	A	2.61%	20/765	c.G1749A	p.W583*
17695	DNMT3A	19	NM_175629	nonsynonymous SNV	SNP	chr2	25463291	G	T	0.01	12/1199	c.C2202A	p.F734L
6300	TP53	5	NM_000546	nonsynonymous SNV	SNP	chr17	7578496	A	T	2.04%	37/1813	c.T434A	p.L145Q
18931	TET2	3	NM_001127208	frameshift deletion	DEL	chr4	106158284	TCA	T	0.18	264/1467	c.3186_3187del	p.T1063Sfs*4
19333	DNMT3A	19	NM_175629	nonsynonymous SNV	SNP	chr2	25463289	T	C	10.22%	106/1035	c.A2204G	p.Y735C
19333	DNMT3A	9	NM_175629	frameshift deletion	DEL	chr2	25469921	TG	T	1.01%	8/790	c.1120delC	p.Q374Rfs*33
10175	BRCC3	4	NM_024332	stopgain	SNP	chrX	154305535	C	T	31.69%	296/934	c.C286T	p.Q96*
25441	TP53	8	NM_000546	nonsynonymous SNV	SNP	chr17	7577120	C	T	2.02%	59/2926	c.G818A	p.R273H
25441	TP53	6	NM_000546	nonsynonymous SNV	SNP	chr17	7578265	A	G	1.2%	37/3086	c.T584C	p.I195T
10343	DNMT3A	20	NM_175629	splicing	SNP	chr2	25461998	C	T	1.53%	17/1113	c.2408+1G>A	-
10554	DNMT3A	15	NM_175629	splicing	SNP	chr2	25467209	T	C	1.19%	14/1174	c.1668-2A>G	-
4947	KRAS	2	NM_033360	nonsynonymous SNV	SNP	chr12	25398281	C	T	3.03%	107/3534	c.G38A	p.G13D
10848	TET2	11	NM_001127208	stopgain	DEL	chr4	106197505	CA	C	1.03%	20/1942	c.5839delA	p.V1949*
10848	TET2	11	NM_001127208	nonsynonymous SNV	SNP	chr4	106197302	G	A	15.51%	264/1701	c.G5635A	p.E1879K
10848	CUX1	15	NM_181552	frameshift insertion	INS	chr7	101839973	G	GC	1.15%	17/1467	c.1283dupC	p.P431Sfs*16
10924	ASXL1	12	NM_015338	frameshift deletion	DEL	chr20	31022936	TC	T	1.52%	31/2041	c.2422delC	p.P808Lfs*10
11146	DNMT3A	18	NM_175629	nonsynonymous SNV	SNP	chr2	25463584	G	C	4.21%	56/1329	c.C2098G	p.P700A
11146	CHEK2	7	NM_001005735	splicing	SNP	chr22	29106049	T	C	25.53%	275/1077	c.922-2A>G	-
11183	TET2	6	NM_001127208	nonsynonymous SNV	SNP	chr4	106164913	C	T	6.23%	140/2246	c.C3781T	p.R1261C
11183	DNMT3A	9	NM_175629	splicing	SNP	chr2	25470028	C	T	5.93%	111/1873	c.1015-1G>A	-
11188	TET2	6	NM_001127208	nonsynonymous SNV	SNP	chr4	106164779	G	A	1.96%	61/3106	c.G3647A	p.R1216Q
11195	DNMT3A	23	NM_175629	nonsynonymous SNV	SNP	chr2	25457242	C	T	1.12%	22/1970	c.G2645A	p.R882H
11195	CBL	8	NM_005188	nonsynonymous SNV	SNP	chr11	119148991	G	A	1.1%	21/1902	c.G1211A	p.C404Y
11195	DNMT3A	19	NM_175629	splicing	SNP	chr2	25463320	C	G	1.03%	20/1938	c.2174-1G>C	-
11198	DNMT3A	7	NM_175629	stopgain	SNP	chr2	25471070	G	A	1.95%	46/2364	c.C691T	p.Q231*
11198	CHEK2	7	NM_001005735	stopgain	SNP	chr22	29106017	C	A	46.11%	990/2143	c.G952T	p.E318*
11199	TET2	3	NM_001127208	stopgain	SNP	chr4	106156570	C	T	1.53%	31/2021	c.C1471T	p.Q491*
11212	TET2	3	NM_001127208	frameshift deletion	DEL	chr4	106155764	ATGGTGAACTCC	A	13.17%	236/1791	c.666_676del	p.E224Kfs*26
11319	DNMT3A	19	NM_175629	nonsynonymous SNV	SNP	chr2	25463289	T	C	2.72%	37/1362	c.A2204G	p.Y735C
11319	TET2	3	NM_001127208	frameshift deletion	DEL	chr4	106157329	CA	C	19.06%	376/1972	c.2231delA	p.Q744Rfs*7
11319	DNMT3A	16	NM_175629	nonsynonymous SNV	SNP	chr2	25466800	G	A	1.08%	11/1022	c.C1903T	p.R635W
4147	TP53	8	NM_000546	nonsynonymous SNV	SNP	chr17	7577138	C	T	5.37%	125/2326	c.G800A	p.R267Q
11478	TET2	9	NM_001127208	nonsynonymous SNV	SNP	chr4	106190855	G	A	1.03%	22/2128	c.G4133A	p.C1378Y
11654	DNMT3A	15	NM_175629	frameshift insertion	INS	chr2	25467163	G	GC	1.32%	29/2178	c.1711dupG	p.A571Gfs*7
11662	DNMT3A	22	NM_175629	frameshift insertion	INS	chr2	25458619	T	TG	0.02	35/1743	c.2553dupC	p.M852Hfs*3
11662	ASXL1	12	NM_015338	frameshift insertion	INS	chr20	31022441	A	AG	7.06%	149/2018	c.1927dupG	p.G646Wfs*12
11723	DNMT3A	8	NM_175629	nonsynonymous SNV	SNP	chr2	25470554	G	A	1.71%	29/1691	c.C920T	p.P307L
12153	DNMT3A	22	NM_175629	frameshift deletion	DEL	chr2	25458691	TG	T	17.24%	156/905	c.2481delC	p.F827Lfs*4
21924	TP53	7	NM_000546	splicing	SNP	chr17	7577609	C	A	1.05%	10/950	c.673-1G>T	-
13001	DNMT3A	19	NM_175629	nonsynonymous SNV	SNP	chr2	25463181	C	T	1.52%	23/1515	c.G2312A	p.R771Q
13001	DNMT3A	8	NM_175629	stopgain	SNP	chr2	25470516	G	A	3.26%	44/1348	c.C958T	p.R320*
13082	DNMT3A	13	NM_175629	splicing	SNP	chr2	25468121	C	T	2.32%	42/1808	c.1554+1G>A	-
13082	TET2	3	NM_001127208	frameshift insertion	INS	chr4	106157384	A	AC	12.53%	269/2143	c.2286dupC	p.Q764Pfs*5
13082	TET2	3	NM_001127208	frameshift insertion	INS	chr4	106157534	T	TA	1.09%	24/2197	c.2436dupA	p.N813Kfs*3
13082	TET2	11	NM_001127208	frameshift insertion	INS	chr4	106197269	C	CA	1.97%	47/2381	c.5603dupA	p.H1868Qfs*7
13085	DNMT3A	18	NM_175629	nonsynonymous SNV	SNP	chr2	25463563	C	T	3.45%	51/1479	c.G2119A	p.G707S
13085	DNMT3A	15	NM_175629	stopgain	SNP	chr2	25467072	C	T	1.07%	25/2335	c.G1803A	p.W601*
13108	DNMT3A	11	NM_175629	splicing	SNP	chr2	25469028	C	T	1.61%	45/2797	c.1429+1G>A	-
13108	TET2	3	NM_001127208	stopgain	SNP	chr4	106156066	C	T	5.44%	119/2187	c.C967T	p.Q323*
13354	DNMT3A	19	NM_175629	nonsynonymous SNV	SNP	chr2	25463184	G	A	1.83%	33/1799	c.C2309T	p.S770L
13354	DNMT3A	19	NM_175629	nonframeshift deletion	DEL	chr2	25463297	AAAG	A	1.34%	26/1943	c.2193_2195del	p.F732del
13354	DNMT3A	15	NM_175629	frameshift deletion	DEL	chr2	25467142	TC	T	5.72%	94/1643	c.1732delG	p.E578Kfs*73
13364	DNMT3A	18	NM_175629	nonsynonymous SNV	SNP	chr2	25463541	G	C	1.58%	20/1268	c.C2141G	p.S714C
13367	DNMT3A	23	NM_175629	nonsynonymous SNV	SNP	chr2	25457242	C	T	2.88%	39/1356	c.G2645A	p.R882H
13367	DNMT3A	16	NM_175629	nonsynonymous SNV	SNP	chr2	25466800	G	A	2.5%	23/920	c.C1903T	p.R635W
13367	DNMT3A	15	NM_175629	frameshift deletion	DEL	chr2	25467142	TC	T	11.35%	154/1357	c.1732delG	p.E578Kfs*73
13367	DNMT3A	14	NM_175629	splicing	SNP	chr2	25467408	C	T	2.56%	22/859	c.1667+1G>A	-
13706	TET2	3	NM_001127208	stopgain	SNP	chr4	106156991	C	A	1.24%	33/2663	c.C1892A	p.S631*
15445	DNMT3A	19	NM_175629	nonsynonymous SNV	SNP	chr2	25463289	T	C	1.74%	34/1957	c.A2204G	p.Y735C
15445	DNMT3A	16	NM_175629	nonsynonymous SNV	SNP	chr2	25466800	G	A	4.49%	64/1426	c.C1903T	p.R635W
15445	DNMT3A	8	NM_175629	stopgain	SNP	chr2	25470484	C	T	1.37%	23/1681	c.G990A	p.W330*
15446	DNMT3A	14	NM_175629	frameshift insertion	INS	chr2	25467444	A	ACGGCC	11.71%	145/1237	c.1631_1632insGGCCG	p.E545Afs*108
15446	DNMT3A	11	NM_175629	splicing	SNP	chr2	25469028	C	G	8.77%	213/2430	c.1429+1G>C	-
15446	PPM1D	6	NM_003620	frameshift insertion	INS	chr17	58740617	A	AT	3.32%	75/2258	c.1523dupT	p.M508Ifs*20
11803	DNMT3A	8	NM_175629	nonsynonymous SNV	SNP	chr2	25470498	G	A	4.94%	103/2083	c.C976T	p.R326C
14066	TET2	6	NM_001127208	nonsynonymous SNV	SNP	chr4	106164772	C	T	1.39%	34/2453	c.C3640T	p.R1214W
14069	DNMT3A	17	NM_175629	nonsynonymous SNV	SNP	chr2	25464538	G	C	10.28%	177/1721	c.C1975G	p.R659G
4662	TP53	7	NM_000546	nonsynonymous SNV	SNP	chr17	7577518	T	A	6.71%	139/2070	c.A763T	p.I255F
14129	DNMT3A	23	NM_175629	nonsynonymous SNV	SNP	chr2	25457176	G	A	29.51%	537/1820	c.C2711T	p.P904L
14129	TET2	3	NM_001127208	stopgain	SNP	chr4	106156687	C	T	1.09%	27/2478	c.C1588T	p.Q530*
14138	TET2	11	NM_001127208	frameshift deletion	DEL	chr4	106196389	TC	T	1.12%	20/1779	c.4723delC	p.P1575Qfs*21
14138	TET2	11	NM_001127208	nonsynonymous SNV	SNP	chr4	106197285	T	C	5.58%	87/1560	c.T5618C	p.I1873T
14678	DNMT3A	2	NM_175629	frameshift deletion	DEL	chr2	25536826	CG	C	1.49%	14/926	c.27delC	p.D11Tfs*61
14678	CBL	8	NM_005188	nonsynonymous SNV	SNP	chr11	119148981	T	G	1.17%	18/1543	c.T1201G	p.C401G
14752	PPM1D	6	NM_003620	frameshift deletion	DEL	chr17	58740694	CT	C	1.5%	35/2325	c.1600delT	p.F534Lfs*5
14817	CUX1	24	NM_181552	frameshift deletion	DEL	chr7	101892000	CG	C	2.14%	10/466	c.4197delG	p.L1402Cfs*83
14822	DNMT3A	2	NM_175629	splicing	SNP	chr2	25536855	T	C	1.54%	12/777	c.-2A>G	-
14822	ASXL1	12	NM_015338	frameshift insertion	INS	chr20	31022441	A	AG	8.93%	133/1436	c.1927dupG	p.G646Wfs*12
14822	ASXL1	12	NM_015338	frameshift insertion	INS	chr20	31024079	T	TG	4.57%	88/1917	c.3565dupG	p.A1189Gfs*4
14822	PPM1D	6	NM_003620	frameshift insertion	INS	chr17	58740372	C	CAT	3.17%	31/978	c.1277_1278insAT	p.W427Yfs*5
14822	TET2	3	NM_001127208	stopgain	SNP	chr4	106156310	T	A	3.5%	78/2229	c.T1211A	p.L404*
15087	DNMT3A	19	NM_175629	nonsynonymous SNV	SNP	chr2	25463247	C	T	3.46%	62/1790	c.G2246A	p.R749H
15449	DNMT3A	13	NM_175629	splicing	SNP	chr2	25468120	A	T	2.91%	38/1308	c.1554+2T>A	-
15449	PPM1D	6	NM_003620	frameshift deletion	DEL	chr17	58740529	CG	C	2.7%	42/1555	c.1435delG	p.A479Lfs*4
15449	CUX1	15	NM_181552	frameshift insertion	INS	chr7	101839973	G	GC	1.02%	15/1466	c.1283dupC	p.P431Sfs*16
15588	TET2	3	NM_001127208	frameshift deletion	DEL	chr4	106156758	GC	G	34.75%	759/2153	c.1660delC	p.P555Qfs*6
4662	TP53	6	NM_000546	nonsynonymous SNV	SNP	chr17	7578190	T	C	1.3%	35/2697	c.A659G	p.Y220C
16143	PPM1D	6	NM_003620	stopgain	DEL	chr17	58740438	AT	A	25.98%	403/1538	c.1344delT	p.L450*
16326	DNMT3A	17	NM_175629	nonsynonymous SNV	SNP	chr2	25464490	C	A	12.99%	248/1909	c.G2023T	p.V675L
16335	CBL	8	NM_005188	nonsynonymous SNV	SNP	chr11	119148931	G	A	0.08	111/1389	c.G1151A	p.C384Y
16709	DNMT3A	19	NM_175629	nonsynonymous SNV	SNP	chr2	25463287	G	A	2.08%	51/2453	c.C2206T	p.R736C
16758	BRCC3	9	NM_024332	splicing	SNP	chrX	154344464	G	A	1.18%	10/845	c.755+1G>A	-
17004	DNMT3A	8	NM_175629	nonsynonymous SNV	SNP	chr2	25470599	A	G	1.17%	13/1108	c.T875C	p.I292T
17008	BRCC3	4	NM_024332	frameshift insertion	INS	chrX	154305488	T	TA	1.32%	12/909	c.240dupA	p.R81Tfs*4
17011	TET2	8	NM_001127208	nonsynonymous SNV	SNP	chr4	106182980	T	G	1.22%	17/1396	c.T4019G	p.L1340R
17023	TET2	11	NM_001127208	nonsynonymous SNV	SNP	chr4	106197401	C	T	39.59%	979/2473	c.C5734T	p.H1912Y
17168	DNMT3A	14	NM_175629	nonsynonymous SNV	SNP	chr2	25467428	C	T	3.37%	35/1038	c.G1648A	p.G550R
17224	DNMT3A	16	NM_175629	frameshift deletion	DEL	chr2	25466835	TA	T	11.45%	108/935	c.1867delT	p.Y623Tfs*28
17292	DNMT3A	19	NM_175629	nonframeshift deletion	DEL	chr2	25463297	AAAG	A	3.53%	65/1837	c.2193_2195del	p.F732del
17345	CBL	8	NM_005188	nonsynonymous SNV	SNP	chr11	119148880	A	C	1.05%	11/1051	c.A1100C	p.Q367P
17549	TET2	7	NM_001127208	nonsynonymous SNV	SNP	chr4	106180879	A	C	3.17%	43/1351	c.A3907C	p.S1303R
17683	TET2	11	NM_001127208	nonsynonymous SNV	SNP	chr4	106197365	G	T	6.35%	164/2583	c.G5698T	p.V1900F
17687	TET2	6	NM_001127208	nonsynonymous SNV	SNP	chr4	106164920	G	A	1.51%	23/1519	c.G3788A	p.C1263Y
17753	RAD21	5	NM_006265	frameshift deletion	DEL	chr8	117870615	TG	T	6.13%	113/1836	c.456delC	p.S153Vfs*18
17809	DNMT3A	20	NM_175629	nonsynonymous SNV	SNP	chr2	25462068	A	G	7.83%	97/1239	c.T2339C	p.I780T
17809	TET2	3	NM_001127208	stopgain	SNP	chr4	106155511	C	T	4.37%	79/1807	c.C412T	p.Q138*
17809	TET2	7	NM_001127208	frameshift deletion	DEL	chr4	106180864	TG	T	1.19%	17/1430	c.3893delG	p.C1298Lfs*65
17809	RAD21	4	NM_006265	stopgain	SNP	chr8	117874162	C	A	1.15%	15/1308	c.G292T	p.E98*
17882	DNMT3A	23	NM_175629	nonsynonymous SNV	SNP	chr2	25457242	C	T	20.29%	384/1893	c.G2645A	p.R882H
17953	TET2	3	NM_001127208	stopgain	SNP	chr4	106158458	T	A	7.26%	159/2190	c.T3359A	p.L1120*
17967	JAK2	14	NM_004972	nonsynonymous SNV	SNP	chr9	5073770	G	T	3.1%	74/2385	c.G1849T	p.V617F
17967	DNMT3A	8	NM_175629	nonsynonymous SNV	SNP	chr2	25470480	C	T	1.88%	35/1860	c.G994A	p.G332R
17967	DNMT3A	7	NM_175629	frameshift deletion	DEL	chr2	25470940	GC	G	4.39%	119/2701	c.820delG	p.A274Pfs*42
17992	DNMT3A	7	NM_175629	splicing	SNP	chr2	25470905	C	T	2.9%	56/1933	c.855+1G>A	-
18140	TET2	3	NM_001127208	frameshift insertion	INS	chr4	106156704	C	CA	25.93%	644/2449	c.1606dupA	p.E537Rfs*30
10313	TP53	5	NM_000546	nonsynonymous SNV	SNP	chr17	7578406	C	T	1.51%	40/2647	c.G524A	p.R175H
18379	DNMT3A	23	NM_175629	nonsynonymous SNV	SNP	chr2	25457243	G	A	6.17%	118/1912	c.C2644T	p.R882C
18400	DNMT3A	22	NM_175629	splicing	SNP	chr2	25458574	A	G	1.23%	14/1136	c.2597+2T>C	-
18965	SRSF2	1	NM_003016	frameshift insertion	INS	chr17	74732948	G	GT	3.92%	95/2421	c.294dupA	p.H99Tfs*25
18965	DNMT3A	19	NM_175629	stopgain	SNP	chr2	25463182	G	A	1.03%	21/2039	c.C2311T	p.R771*
18965	DNMT3A	18	NM_175629	nonsynonymous SNV	SNP	chr2	25463583	G	C	4.31%	60/1391	c.C2099G	p.P700R
18965	DNMT3A	17	NM_175629	nonsynonymous SNV	SNP	chr2	25464534	T	C	1.12%	24/2147	c.A1979G	p.Y660C
18965	TET2	3	NM_001127208	frameshift deletion	DEL	chr4	106155778	GA	G	2.43%	53/2181	c.680delA	p.T229Hfs*21
19204	PPM1D	6	NM_003620	stopgain	SNP	chr17	58740809	C	T	1.76%	40/2267	c.C1714T	p.R572*
19753	ASXL1	12	NM_015338	frameshift deletion	DEL	chr20	31022837	AT	A	1.04%	25/2393	c.2323delT	p.L775*
19753	TET2	7	NM_001127208	frameshift deletion	DEL	chr4	106180810	AC	A	2.19%	39/1773	c.3839delC	p.C1281Vfs*82
6448	NRAS	2	NM_002524	nonsynonymous SNV	SNP	chr1	115258745	C	G	1.6%	26/1630	c.G37C	p.G13R
20080	DNMT3A	8	NM_175629	frameshift deletion	DEL	chr2	25470593	TC	T	1.06%	13/1218	c.880delG	p.E294Sfs*22
20455	TET2	10	NM_001127208	stopgain	SNP	chr4	106193931	C	T	9.81%	227/2314	c.C4393T	p.R1465*
20573	TET2	8	NM_001127208	stopgain	SNP	chr4	106182940	C	T	2.45%	43/1753	c.C3979T	p.Q1327*
13001	SF3B1	14	NM_012433	nonsynonymous SNV	SNP	chr2	198267369	G	A	1.62%	37/2285	c.C1988T	p.T663I
5706	SF3B1	14	NM_012433	nonsynonymous SNV	SNP	chr2	198267359	C	G	2.77%	28/1011	c.G1998C	p.K666N
20600	TET2	3	NM_001127208	stopgain	SNP	chr4	106157480	C	A	2.58%	51/1978	c.C2381A	p.S794*
20919	TET2	6	NM_001127208	splicing	INS	chr4	106164936	G	GT	1.21%	18/1479	c.3803+1->T	-
21062	TET2	6	NM_001127208	stopgain	SNP	chr4	106164835	G	T	1.06%	21/1978	c.G3703T	p.G1235*
21404	DNMT3A	8	NM_175629	stopgain	SNP	chr2	25470535	C	T	2.19%	33/1507	c.G939A	p.W313*
10175	TP53	8	NM_000546	nonsynonymous SNV	SNP	chr17	7577124	C	T	5.64%	122/2162	c.G814A	p.V272M
21493	DNMT3A	13	NM_175629	frameshift deletion	DEL	chr2	25468200	GT	G	2.54%	31/1221	c.1475delA	p.D492Afs*159
21496	DNMT3A	22	NM_175629	frameshift deletion	DEL	chr2	25458611	CT	C	3.37%	38/1122	c.2561delA	p.E854Gfs*27
21630	DNMT3A	18	NM_175629	nonsynonymous SNV	SNP	chr2	25463568	A	G	4.01%	58/1444	c.T2114C	p.I705T
21765	DNMT3A	18	NM_175629	nonsynonymous SNV	SNP	chr2	25463541	G	C	1.68%	26/1547	c.C2141G	p.S714C
21765	DNMT3A	8	NM_175629	stopgain	SNP	chr2	25470484	C	T	1.48%	27/1820	c.G990A	p.W330*
21765	TET2	11	NM_001127208	nonsynonymous SNV	SNP	chr4	106197270	A	G	4.14%	107/2581	c.A5603G	p.H1868R
21766	BRCC3	1	NM_024332	stopgain	SNP	chrX	154299916	C	A	1.21%	9/745	c.C114A	p.C38*
21766	ASXL1	12	NM_015338	frameshift deletion	DEL	chr20	31022402	TCACCACTGCCATAGAGAGGCGGC	T	3.51%	69/1967	c.1888_1910del	p.E635Rfs*15
21766	PPM1D	6	NM_003620	stopgain	SNP	chr17	58740498	C	G	8.18%	164/2004	c.C1403G	p.S468*
21768	DNMT3A	23	NM_175629	nonsynonymous SNV	SNP	chr2	25457176	G	A	3.32%	69/2075	c.C2711T	p.P904L
21768	DNMT3A	15	NM_175629	splicing	SNP	chr2	25467023	C	T	2.09%	38/1814	c.1851+1G>A	-
21768	TET2	3	NM_001127208	frameshift deletion	DEL	chr4	106156819	CA	C	3.09%	87/2813	c.1721delA	p.A575Rfs*5
21799	DNMT3A	8	NM_175629	nonsynonymous SNV	SNP	chr2	25470498	G	A	1.9%	36/1895	c.C976T	p.R326C
21799	CUX1	15	NM_181552	frameshift insertion	INS	chr7	101839973	G	GC	3.85%	82/2109	c.1283dupC	p.P431Sfs*16
21879	DNMT3A	19	NM_175629	nonsynonymous SNV	SNP	chr2	25463289	T	C	1.13%	28/2464	c.A2204G	p.Y735C
21907	DNMT3A	10	NM_175629	frameshift insertion	INS	chr2	25469529	G	GC	2.32%	51/2193	c.1238dupG	p.F414Lfs*7
21920	PPM1D	6	NM_003620	stopgain	SNP	chr17	58740432	C	A	1.35%	26/1919	c.C1337A	p.S446*
21925	DNMT3A	19	NM_175629	splicing	SNP	chr2	25463170	C	T	1.21%	21/1737	c.2322+1G>A	-
21925	DNMT3A	19	NM_175629	nonsynonymous SNV	SNP	chr2	25463289	T	C	3.88%	75/1935	c.A2204G	p.Y735C
22120	TET2	3	NM_001127208	frameshift deletion	DEL	chr4	106155920	TC	T	13.04%	323/2477	c.822delC	p.N275Ifs*18
10175	TP53	6	NM_000546	stopgain	SNP	chr17	7578263	G	A	1.04%	19/1819	c.C586T	p.R196*
22464	BRCC3	EX1	NM_001018055	stopgain	SNP	chrX	154299830	C	T	1.53%	16/1043	c.C28T	p.Q10*
24758	TET2	4	NM_001127208	splicing	SNP	chr4	106162494	A	G	4.07%	53/1302	c.3410-2A>G	-
25362	DNMT3A	23	NM_175629	nonsynonymous SNV	SNP	chr2	25457243	G	A	2.2%	53/2411	c.C2644T	p.R882C
26443	DNMT3A	8	NM_175629	nonsynonymous SNV	SNP	chr2	25470480	C	T	1.29%	26/2019	c.G994A	p.G332R
24928	TET2	3	NM_001127208	stopgain	SNP	chr4	106157902	G	T	1.58%	46/2900	c.G2803T	p.G935*
24470	DNMT3A	8	NM_175629	stopgain	SNP	chr2	25470516	G	A	1.06%	26/2444	c.C958T	p.R320*
24470	ASXL1	12	NM_015338	frameshift insertion	INS	chr20	31022441	A	AG	4.89%	118/2305	c.1927dupG	p.G646Wfs*12
22458	TET2	11	NM_001127208	nonsynonymous SNV	SNP	chr4	106197285	T	C	1.19%	28/2344	c.T5618C	p.I1873T
22551	DNMT3A	17	NM_175629	nonsynonymous SNV	SNP	chr2	25464554	C	G	1.05%	23/2187	c.G1959C	p.L653F
22551	TET2	3	NM_001127208	stopgain	SNP	chr4	106156747	C	T	1.18%	35/2967	c.C1648T	p.R550*
22551	TET2	6	NM_001127208	nonsynonymous SNV	SNP	chr4	106164764	G	A	1.71%	52/3040	c.G3632A	p.C1211Y
25211	DNMT3A	20	NM_175629	nonsynonymous SNV	SNP	chr2	25462068	A	G	1.04%	22/2115	c.T2339C	p.I780T
25211	DNMT3A	11	NM_175629	splicing	SNP	chr2	25469028	C	T	4.35%	159/3657	c.1429+1G>A	-
23576	DNMT3A	18	NM_175629	frameshift deletion	DEL	chr2	25463595	TG	T	4.85%	88/1813	c.2086delC	p.Q696Rfs*9
23576	TET2	3	NM_001127208	frameshift deletion	DEL	chr4	106155645	GA	G	1.49%	48/3230	c.547delA	p.N183Mfs*24
23576	TET2	3	NM_001127208	stopgain	INS	chr4	106156841	G	GT	3.52%	122/3463	c.1743dupT	p.N582*
11478	SF3B1	14	NM_012433	nonsynonymous SNV	SNP	chr2	198267360	T	C	6.54%	176/2690	c.A1997G	p.K666R
23827	DNMT3A	23	NM_175629	nonsynonymous SNV	SNP	chr2	25457242	C	T	12.37%	382/3082	c.G2645A	p.R882H
20770	DNMT3A	19	NM_175629	nonsynonymous SNV	SNP	chr2	25463289	T	C	1.38%	30/2175	c.A2204G	p.Y735C
25357	TET2	11	NM_001127208	nonsynonymous SNV	SNP	chr4	106197355	G	C	1.17%	33/2829	c.G5688C	p.R1896S
25357	DNMT3A	16	NM_175629	nonsynonymous SNV	SNP	chr2	25466800	G	A	0.01	20/1990	c.C1903T	p.R635W
22575	DNMT3A	13	NM_175629	frameshift deletion	DEL	chr2	25468165	AG	A	1.67%	26/1555	c.1510delC	p.L504Wfs*147
22494	TET2	6	NM_001127208	nonsynonymous SNV	SNP	chr4	106164887	T	C	2.08%	48/2310	c.T3755C	p.L1252P
22494	TET2	3	NM_001127208	frameshift insertion	INS	chr4	106156704	C	CA	2.12%	49/2306	c.1606dupA	p.E537Rfs*30
26447	CUX1	22	NM_181552	stopgain	SNP	chr7	101877433	C	T	1.07%	20/1868	c.C3535T	p.R1179*
22537	DNMT3A	8	NM_175629	nonsynonymous SNV	SNP	chr2	25470498	G	A	1.13%	19/1679	c.C976T	p.R326C
23890	TET2	11	NM_001127208	stopgain	SNP	chr4	106196726	C	T	2.47%	68/2751	c.C5059T	p.Q1687*
24219	DNMT3A	11	NM_175629	frameshift deletion	DEL	chr2	25469144	GT	G	1.28%	35/2744	c.1313delA	p.D438Afs*213
26571	TET2	9	NM_001127208	nonsynonymous SNV	SNP	chr4	106190860	C	T	2.28%	58/2541	c.C4138T	p.H1380Y
23186	DNMT3A	19	NM_175629	nonsynonymous SNV	SNP	chr2	25463289	T	C	3.57%	95/2657	c.A2204G	p.Y735C
22611	JAK2	14	NM_004972	nonsynonymous SNV	SNP	chr9	5073770	G	T	1.48%	46/3110	c.G1849T	p.V617F
23866	DNMT3A	19	NM_175629	frameshift deletion	DEL	chr2	25463198	GT	G	2.72%	65/2387	c.2294delA	p.D765Afs*14
25181	DNMT3A	23	NM_175629	nonsynonymous SNV	SNP	chr2	25457242	C	T	1.49%	38/2542	c.G2645A	p.R882H
25181	DNMT3A	16	NM_175629	nonsynonymous SNV	SNP	chr2	25466800	G	A	5.6%	105/1874	c.C1903T	p.R635W
26375	DNMT3A	23	NM_175629	nonsynonymous SNV	SNP	chr2	25457242	C	T	2.83%	81/2861	c.G2645A	p.R882H
25355	DNMT3A	8	NM_175629	stopgain	SNP	chr2	25470485	C	T	6.11%	166/2717	c.G989A	p.W330*
24567	DNMT3A	23	NM_175629	nonsynonymous SNV	SNP	chr2	25457242	C	T	2.78%	54/1940	c.G2645A	p.R882H
24567	DNMT3A	21	NM_175629	splicing	SNP	chr2	25459804	C	T	7.09%	127/1791	c.2478+1G>A	-
24567	DNMT3A	9	NM_175629	splicing	DEL	chr2	25470028	CT	C	1.08%	17/1576	c.1015-2A>-	-
22547	TET2	3	NM_001127208	frameshift deletion	DEL	chr4	106156869	TC	T	1.26%	33/2611	c.1771delC	p.Q591Sfs*10
22582	TET2	3	NM_001127208	frameshift insertion	INS	chr4	106156758	G	GC	0.01	44/4390	c.1660dupC	p.T556Nfs*11
25441	CBL	8	NM_005188	nonsynonymous SNV	SNP	chr11	119148891	T	C	6.06%	104/1716	c.T1111C	p.Y371H
23181	DNMT3A	19	NM_175629	frameshift deletion	DEL	chr2	25463227	CA	C	1.35%	32/2375	c.2265delT	p.F755Lfs*24
23181	TET2	11	NM_001127208	stopgain	SNP	chr4	106196726	C	T	5.55%	136/2452	c.C5059T	p.Q1687*
22008	ASXL1	12	NM_015338	stopgain	SNP	chr20	31023288	C	T	1.48%	25/1686	c.C2773T	p.Q925*
24207	DNMT3A	14	NM_175629	frameshift deletion	DEL	chr2	25467478	TA	T	1.4%	19/1360	c.1597delT	p.Y533Tfs*118
26509	TET2	11	NM_001127208	nonsynonymous SNV	SNP	chr4	106197360	C	T	0.03	59/1964	c.C5693T	p.S1898F
20691	DNMT3A	21	NM_175629	splicing	SNP	chr2	25459804	C	T	3.44%	75/2178	c.2478+1G>A	.
20691	DNMT3A	13	NM_175629	frameshift deletion	DEL	chr2	25468187	AG	A	1.97%	32/1624	c.1488delC	p.C497Vfs*154
20691	DNMT3A	11	NM_175629	frameshift deletion	DEL	chr2	25469047	TA	T	4.06%	122/3005	c.1410delT	p.I471Lfs*180
20691	DNMT3A	10	NM_175629	stopgain	SNP	chr2	25469594	C	A	4.12%	93/2257	c.G1174T	p.E392*
23844	ASXL1	12	NM_015338	frameshift insertion	INS	chr20	31022441	A	AG	7.72%	145/1776	c.1927dupG	p.G646Wfs*12
25185	DNMT3A	10	NM_175629	nonsynonymous SNV	SNP	chr2	25469632	C	T	3.16%	72/2280	c.G1136A	p.R379H
23893	DNMT3A	9	NM_175629	nonsynonymous SNV	SNP	chr2	25470011	A	G	1.5%	34/2274	c.T1031C	p.L344P
25443	DNMT3A	15	NM_175629	frameshift deletion	DEL	chr2	25467162	AG	A	2.7%	43/1589	c.1712delC	p.A571Vfs*80
24916	DNMT3A	17	NM_175629	frameshift deletion	DEL	chr2	25464529	CAATGT	C	4.66%	138/2961	c.1979_1983del	p.Y660Cfs*6
26376	TET2	7	NM_001127208	nonsynonymous SNV	SNP	chr4	106180832	T	C	1.15%	29/2513	c.T3860C	p.F1287S
23831	DNMT3A	19	NM_175629	nonsynonymous SNV	SNP	chr2	25463286	C	T	5.45%	132/2420	c.G2207A	p.R736H
23831	ASXL1	12	NM_015338	stopgain	SNP	chr20	31023306	G	T	1.24%	34/2731	c.G2791T	p.E931*
23831	TET2	6	NM_001127208	nonsynonymous SNV	SNP	chr4	106164787	C	G	11.12%	333/2993	c.C3655G	p.H1219D
23831	TET2	9	NM_001127208	nonsynonymous SNV	SNP	chr4	106190860	C	T	2.08%	52/2497	c.C4138T	p.H1380Y
23838	DNMT3A	19	NM_175629	nonsynonymous SNV	SNP	chr2	25463289	T	C	1.51%	49/3232	c.A2204G	p.Y735C
23838	DNMT3A	19	NM_175629	nonsynonymous SNV	SNP	chr2	25463184	G	A	12.48%	397/3181	c.C2309T	p.S770L
23838	TET2	3	NM_001127208	stopgain	SNP	chr4	106156570	C	T	1.03%	45/4362	c.C1471T	p.Q491*
26566	DNMT3A	19	NM_175629	nonsynonymous SNV	SNP	chr2	25463289	T	C	11.9%	256/2152	c.A2204G	p.Y735C
21976	DNMT3A	23	NM_175629	nonsynonymous SNV	SNP	chr2	25457242	C	T	15.6%	263/1685	c.G2645A	p.R882H
21976	DNMT3A	14	NM_175629	nonsynonymous SNV	SNP	chr2	25467478	T	C	1.04%	13/1248	c.A1598G	p.Y533C
24756	CALR	9	NM_004343	frameshift insertion	INS	chr19	13054627	A	ATTGTC	5.32%	208/3871	c.1154_1155insTTGTC	p.K385Nfs*47
24756	DNMT3A	11	NM_175629	stopgain	SNP	chr2	25469139	C	T	3.1%	86/2772	c.G1319A	p.W440*
