# Supplementary material for: Dissecting clonal hematopoiesis in the myeloid compartment of chronic lymphocytic leukemia and Richter transformation
Source: Hemasphere. 2026 Feb 16;10(2):e70322. doi: 10.1002/hem3.70322 (PMC12907972; doi:10.1002/hem3.70322)
Supplement: Supplementary file 11 — Supporting Information. [file HEM3-10-e70322-s004.xlsx]

## Sheet: Table S5
Table S5: list of mutations (involved in both CLL and CH pathogenesis) ascribed to CLL and not to CH
Sample ID	Gene	Exon	NM	Mutation type	Chr	Position	Ref	Var	Nucleotide Change	AA Change	VAF granulocytes	VAF PBMC	VAF differences
MUT_CLL1	SF3B1	15	NM_012433	nonsynonymous SNV	chr2	198266713	C	T	c.G2219A	p.G740E	0.0155	0.286	0.2705
MUT_CLL2	SF3B1	15	NM_012433	nonsynonymous SNV	chr2	198266834	T	C	c.A2098G	p.K700E	0.038	0.348	0.31
MUT_CLL3	SF3B1	15	NM_012433	nonsynonymous SNV	chr2	198266821	A	T	c.T2111A	p.I704N	0.0343	0.359	0.3247
MUT_CLL4	SF3B1	14	NM_012433	nonsynonymous SNV	chr2	198267371	G	T	c.C1986A	p.H662Q	0.1458	0.457	0.3112
MUT_CLL5	SF3B1	15	NM_012433	nonframeshift deletion	chr2	198266831	CTTTCTG	C	c.2095_2100del	p.Q699_K700del	0.1874	0.359	0.1716
MUT_CLL6	SF3B1	16	NM_012433	nonsynonymous SNV	chr2	198266611	C	T	c.G2225A	p.G742D	0.0424	0.4691	0.4267
MUT_CLL7 (ID22 of cell sorting)	SF3B1	14	NM_012433	nonsynonymous SNV	chr2	198267371	G	T	c.C1986A	p.H662Q	0.0576	0.4673	0.4097
MUT_CLL7 (ID22 of cell sorting)	TP53	5	NM_000546	frameshift insertion	chr17	7578474	C	CG	c.455dupC	p.P153fs*28	0.1465	0.8953	0.7488
MUT_CLL8	NRAS	2	NM_002524	nonsynonymous SNV	chr1	115258745	C	G	c.G37C	p.G13R	0.0722	0.3239	0.2517
MUT_CLL8	TP53	6	NM_000546	nonsynonymous SNV	chr17	7578235	T	C	c.A614G	p.Y205C	0.0906	0.4898	0.3992
MUT_CLL9	SF3B1	16	NM_012433	nonsynonymous SNV	chr2	198266611	C	T	c.G2225A	p.G742D	0.0252	0.2961	0.2709
MUT_CLL10 (ID20 of cell sorting)	SF3B1	15	NM_012433	nonsynonymous SNV	chr2	198266834	T	C	c.A2098G	p.K700E	0.0229	0.197	0.1741
MUT_CLL11	KRAS	2	NM_033360	nonsynonymous SNV	chr12	25398255	G	T	c.C64A	p.Q22K	0.0432	0.2247	0.1815
MUT_CLL12	KRAS	2	NM_033360	nonsynonymous SNV	chr12	25398284	C	T	c.G35A	p.G12D	0.0137	0.0983	0.0846
MUT_CLL13	SF3B1	14	NM_012433	nonsynonymous SNV	chr2	198267489	T	C	c.A1868G	p.Y623C	0.1391	0.4578	0.3187
MUT_CLL14	SF3B1	16	NM_012433	nonsynonymous SNV	chr2	198266611	C	T	c.G2225A	p.G742D	0.067	0.4785	0.4115
MUT_CLL15	SF3B1	14	NM_012433	nonsynonymous SNV	chr2	198267359	C	G	c.G1998C	p.K666N	0.0436	0.0533	0.0097
MUT_CLL16	SF3B1	15	NM_012433	nonsynonymous SNV	chr2	198266822	T	A	c.A2110T	p.I704F	0.1087	0.382	0.2733
MUT_CLL17 (ID37 of cell sorting)	NRAS	3	NM_002524	nonsynonymous SNV	chr1	115256529	T	C	c.A182G	p.Q61R	0.016	0.0266	0.0106
MUT_CLL18	KRAS	2	NM_033360	nonsynonymous SNV	chr12	25398284	C	T	c.G35A	p.G12D	0.026	0.1972	0.1712
MUT_CLL19 (ID36 of cell sorting)	SF3B1	14	NM_012433	nonsynonymous SNV	chr2	198267359	C	A	c.G1998T	p.K666N	0.0303	0.0652	0.0349
MUT_CLL20	SF3B1	16	NM_012433	nonsynonymous SNV	chr2	198266611	C	T	c.G2225A	p.G742D	0.0403	0.3636	0.3233
MUT_CLL21 (ID39 of cell sorting)	SF3B1	15	NM_012433	nonsynonymous SNV	chr2	198266822	T	A	c.A2110T	p.I704F	0.0106	0.0313	0.0207
MUT_CLL22	TP53	6	NM_000546	stopgain	chr17	7578275	G	A	c.C574T	p.Q192X	0.0829	0.8243	0.7414
MUT_CLL23	TP53	8	NM_000546	nonsynonymous SNV	chr17	7577114	C	T	c.G824A	p.C275Y	0.1948	0.914	0.7192
MUT_CLL24	TP53	8	NM_000546	splice-donor	chr17	7577018	C	A	-	-	0.1832	0.856	0.6728
MUT_CLL25	TP53	5	NM_000546	nonsynonymous SNV	chr17	7578394	T	A	c.A536T	p.H179L	0.257	0.8957	0.6387
MUT_CLL26 (ID24 of cell sorting)	TP53	8	NM_000546	nonsynonymous SNV	chr17	7577142	C	T	c.G796A	p.G266R	0.026	0.566	0.54
MUT_CLL26 (ID24 of cell sorting)	TP53	8	NM_000546	nonsynonymous SNV	chr17	7577120	C	A	c.G818T	p.R273L	0.0231	0.156	0.1329
MUT_CLL27	TP53	7	NM_000546	nonsynonymous SNV	chr17	7577570	C	A	c.G711T	p.M237I	0.0573	0.5117	0.4544
MUT_CLL28	TP53	7	NM_000546	splice-acceptor	chr17	7577610	T	C	-	-	0.0445	0.47	0.4255
MUT_CLL29	TP53	4	NM_000546	nonsynonymous SNV	chr17	7579358	C	A	c.G329T	p.R110L	0.0622	0.48	0.4178
MUT_CLL30	TP53	6	NM_000546	nonsynonymous SNV	chr17	7578265	A	T	c.T584A	p.I195N	0.0666	0.4642	0.3976
MUT_CLL31	TP53	5	NM_000546	nonsynonymous SNV	chr17	7578526	C	A	c.G404T	p.C135F	0.1892	0.5588	0.3696
MUT_CLL32	TP53	4	NM_000546	frameshift insertion	chr17	7579470	C	CG	c.216dupC	p.V73Rfs*76	0.0425	0.4116	0.3691
MUT_CLL33	TP53	8	NM_000546	nonsynonymous SNV	chr17	7577121	G	A	c.C817T	p.R273C	0.0402	0.3945	0.3543
MUT_CLL34	TP53	7	NM_000546	nonsynonymous SNV	chr17	7577572	T	A	c.A709T	p.M237L	0.0918	0.4293	0.3375
MUT_CLL34	TP53	7	NM_000546	nonsynonymous SNV	chr17	7577575	A	C	c.T706G	p.Y236D	0.0983	0.4334	0.3351
MUT_CLL35	TP53	7	NM_000546	nonsynonymous SNV	chr17	7577511	A	C	c.T770G	p.L257R	0.0926	0.4224	0.3298
MUT_CLL36	TP53	7	NM_000546	nonsynonymous SNV	chr17	7577547	C	A	c.G734T	p.G245V	0.0386	0.356	0.3174
MUT_CLL37	TP53	6	NM_000546	nonsynonymous SNV	chr17	7578235	T	C	c.A614G	p.Y205C	0.0154	0.2343	0.2189
MUT_CLL38	TP53	7	NM_000546	nonsynonymous SNV	chr17	7577580	T	C	c.A701G	p.Y234C	0.109	0.3203	0.2113
MUT_CLL39	TP53	11	NM_000546	stoploss	chr17	7572927	TC	T	c.1181delG	p.*394delinsYILHFLFPTDSLPPPSLPPLPFWVLGL*	0.0394	0.248	0.2086
MUT_CLL40	TP53	5	NM_000546	nonsynonymous SNV	chr17	7578553	T	C	c.A377G	p.Y126C	0.015	0.2208	0.2058
MUT_CLL41	TP53	4	NM_000546	nonsynonymous SNV	chr17	7579358	C	A	c.G329T	p.R110L	0.0267	0.2303	0.2036
MUT_CLL42	TP53	7	NM_000546	nonsynonymous SNV	chr17	7577536	T	A	c.A745T	p.R249W	0.1339	0.317	0.1831
MUT_CLL43	TP53	7	NM_000546	nonsynonymous SNV	chr17	7577534	C	A	c.G747T	p.R249S	0.0429	0.205	0.1621
MUT_CLL44	TP53	4	NM_000546	frameshift deletion	chr17	7579320	TCA	T	c.365_366del	p.V122Dfs*26	0.0236	0.0897	0.0661
MUT_CLL45	TP53	5	NM_000546	nonsynonymous SNV	chr17	7578478	G	C	c.C452G	p.P151R	0.0139	0.0854	0.0715
MUT_CLL46	TP53	6	NM_000546	nonsynonymous SNV	chr17	7578190	T	G	c.A659C	p.Y220S	0.082	0.1718	0.0898
