# Supplementary material for: Dissecting clonal hematopoiesis in the myeloid compartment of chronic lymphocytic leukemia and Richter transformation
Source: Hemasphere. 2026 Feb 16;10(2):e70322. doi: 10.1002/hem3.70322 (PMC12907972; doi:10.1002/hem3.70322)
Supplement: Supplementary file 12 — Supporting Information. [file HEM3-10-e70322-s009.xlsx]

## Sheet: Table S6
Table S6. Mutations (involved in both CLL and CH pathogenesis) identified after cell sorting and ascribed to CLL and not to CH
Sample ID	Gene CD19+	Mutation type CD19+	Position CD19+	Nucleotide Change CD19+	AA Change CD19+	VAF CD19+	Gene CD3+	Mutation type CD3+	Position CD3+	Nucleotide Change CD3+	AA Change CD3+	VAF CD3+	Gene CD14+	Mutation type CD14+	Position CD14+	Nucleotide Change CD14+	AA Change CD14+	VAF CD14+
ID34	TP53	nonsynonymous SNV	7578394	c.A536T	p.H179L	0.9911	-	-	-	-	-	-	-	-	-	-	-	-
ID35	KRAS	nonsynonymous SNV	25398284	c.G35A	p.G12D	0.2849	-	-	-	-	-	-	-	-	-	-	-	-
ID36	SF3B1	nonsynonymous SNV	198267359	c.G1998T	p.K666N	0.0927	-	-	-	-	-	-	-	-	-	-	-	-
ID37	NRAS	nonsynonymous SNV	115256529	c.A182G	p.Q61R	0.0473	-	-	-	-	-	-	-	-	-	-	-	-
ID38	SF3B1	nonsynonymous SNV	198266611	c.G2225A	p.G742D	0.474	-	-	-	-	-	-	-	-	-	-	-	-
ID39	SF3B1	nonsynonymous SNV	198266822	c.A2110T	p.I704F	0.0875	-	-	-	-	-	-	-	-	-	-	-	-
ID40	TP53	stopgain	7579528	c.G159A	p.W53*	0.0286	-	-	-	-	-	-	-	-	-	-	-	-
