# Supplementary material for: Dissecting clonal hematopoiesis in the myeloid compartment of chronic lymphocytic leukemia and Richter transformation
Source: Hemasphere. 2026 Feb 16;10(2):e70322. doi: 10.1002/hem3.70322 (PMC12907972; doi:10.1002/hem3.70322)
Supplement: Supplementary file 13 — Supporting Information. [file HEM3-10-e70322-s014.xlsx]

## Sheet: Table S7
Table S7. Mutations identified in the different peripheral blood compartments after cell sorting
Sample ID	Gene CD19+	Mutation type CD19+	Position CD19+	Nucleotide Change CD19+	AA Change CD19+	VAF CD19+	Gene CD3+	Mutation type CD3+	Position CD3+	Nucleotide Change CD3+	AA Change CD3+	VAF CD3+	Gene CD14+	Mutation type CD14+	Position CD14+	Nucleotide Change CD14+	AA Change CD14+	VAF CD14+
ID1	-	-	-	-	-	-	DNMT3A	stopgain	25467497	c.C1579T	p.Q527X	0.0171	DNMT3A	stopgain	25467497	c.C1579T	p.Q527X	0.0063
ID1	-	-	-	-	-	-	-	-	-	-	-	-	DNMT3A	nonsynonymous SNV	25457242	c.G2645A	p.R882H	0.0358
ID1	-	-	-	-	-	-	-	-	-	-	-	-	DNMT3A	stopgain	25458594	c.G2579A	p.W860X	0.0178
ID1	-	-	-	-	-	-	-	-	-	-	-	-	TET2	nonsynonymous SNV	106190860	c.C4138G	p.H1380D	0.0129
ID2	-	-	-	-	-	-	-	-	-	-	-	-	TET2	frameshift insertion	106156704	c.1606dupA	p.E537Rfs*30	0.2826
ID2	-	-	-	-	-	-	-	-	-	-	-	-	TET2	nonsynonymous SNV	106197285	c.T5618C	p.I1873T	0.0138
ID3	-	-	-	-	-	-	-	-	-	-	-	-	DNMT3A	nonsynonymous SNV	25463237	c.C2256G	p.F752L	0.035
ID4	-	-	-	-	-	-	-	-	-	-	-	-	SRSF2	nonsynonymous SNV	74732959	c.C284A	p.P95H	0.1919
ID4	-	-	-	-	-	-	-	-	-	-	-	-	TET2	nonsynonymous SNV	106190843	c.G4121A	p.C1374Y	0.1634
ID4	-	-	-	-	-	-	-	-	-	-	-	-	TET2	nonsynonymous SNV	106190860	c.C4138T	p.H1380Y	0.4614
ID4	-	-	-	-	-	-	-	-	-	-	-	-	TET2	frameshift insertion	106197401	c.5735dupA	p.H1912Qfs*12	0.2513
ID5	KRAS	nonsynonymous SNV	25398284	c.G35T	p.G12V	0.0233	-	-	-	-	-	-	-	-	-	-	-	-
ID5	NRAS	nonsynonymous SNV	115258744	c.G38A	p.G13D	0.0343	-	-	-	-	-	-	-	-	-	-	-	-
ID5	-	-	-	-	-	-	TET2	nonsynonymous SNV	106164920	c.G3788A	p.C1263Y	0.0085	TET2	nonsynonymous SNV	106164920	c.G3788A	p.C1263Y	0.0188
ID5	-	-	-	-	-	-	-	-	-	-	-	-	DNMT3A	splicing	25458575	c.2597+1G>A		0.0149
ID6	-	-	-	-	-	-	-	-	-	-	-	-	TET2	splicing	106162494	c.3410-2A>G		0.0202
ID7	-	-	-	-	-	-	-	-	-	-	-	-	TET2	stopgain	106157902	c.G2803T	p.G935X	0.0157
ID8	-	-	-	-	-	-	-	-	-	-	-	-	DNMT3A	nonsynonymous SNV	25466800	c.C1903T	p.R635W	0.0349
ID8	-	-	-	-	-	-	-	-	-	-	-	-	JAK2	nonsynonymous SNV	5073770	c.G1849T	p.V617F	0.086
ID9	-	-	-	-	-	-	DNMT3A	nonsynonymous SNV	25457242	c.G2645A	p.R882H	0.0046	DNMT3A	nonsynonymous SNV	25457242	c.G2645A	p.R882H	0.0573
ID10	SF3B1	nonsynonymous SNV	198267361	c.A1996G	p.K666E	0.1002	-	-	-	-	-	-	-	-	-	-	-	-
ID10	-	-	-	-	-	-	-	-	-	-	-	-	DNMT3A	nonsynonymous SNV	25463265	c.C2228T	p.P743L	0.0839
ID10	-	-	-	-	-	-	-	-	-	-	-	-	DNMT3A	frameshift deletion	25463242	c.2250delC	p.F751Sfs*28	0.021
ID10	-	-	-	-	-	-	DNMT3A	frameshift deletion	25470593	c.880delG	p.E294Sfs*22	0.0834	DNMT3A	frameshift deletion	25470593	c.880delG	p.E294Sfs*22	0.1161
ID11	-	-	-	-	-	-	-	-	-	-	-	-	TET2	frameshift insertion	106155606	c.508dupA	p.N170Kfs*6	0.3757
ID12	-	-	-	-	-	-	DNMT3A	frameshift deletion	25469990	c.1050_1051del	p.F350Lfs*42	0.0649	DNMT3A	frameshift deletion	25469990	c.1050_1051del	p.F350Lfs*42	0.0096
ID12	-	-	-	-	-	-	-	-	-	-	-	-	ASXL1	stopgain	31023288	c.C2773T	p.Q925X	0.0231
ID13	-	-	-	-	-	-	-	-	-	-	-	-	TET2	nonsynonymous SNV	106197360	c.C5693T	p.S1898F	0.0463
ID14							DNMT3A	frameshift deletion	25464574	c.1938delG	p.L647Sfs*4	0.0295
ID14							DNMT3A	nonsynonymous SNV	25467481	c.G1595T	p.G532V	0.0111
ID14	-	-	-	-	-	-	-	-	-	-	-	-	TET2	nonsynonymous SNV	106197285	c.T5618C	p.I1873T	0.0804
ID15	-	-	-	-	-	-	DNMT3A	nonsynonymous SNV	25457242	c.G2645A	p.R882H	0.0264	DNMT3A	nonsynonymous SNV	25457242	c.G2645A	p.R882H	0.0083
ID15	-	-	-	-	-	-	DNMT3A	stopgain	25469965	c.C1077G	p.Y359X	0.012	-	-	-	-	-	-
ID16	-	-	-	-	-	-	-	-	-	-	-	-	TET2	nonsynonymous SNV	106180835	c.G3863A	p.G1288D	0.0146
ID17	-	-	-	-	-	-	DNMT3A	frameshift insertion	25467183	c.1691_1692insTGGA	p.L565Gfs*14	0.0165	-	-	-	-	-	-
ID17	-	-	-	-	-	-	-	-	-	-	-	-	DNMT3A	stopgain	25468124	c.1551delC	p.C517*	0.0126
ID17	-	-	-	-	-	-	-	-	-	-	-	-	IDH1	nonsynonymous SNV	209113113	c.C394T	p.R132C	0.0168
ID18	-	-	-	-	-	-	-	-	-	-	-	-	DNMT3A	nonsynonymous SNV	25457159	c.G2728C	p.A910P	0.083
ID18	-	-	-	-	-	-	-	-	-	-	-	-	BRCC3	splicing	154301707	c.195+1G>A	-	0.032
ID19	-	-	-	-	-	-	DNMT3A	nonsynonymous SNV	25463287	c.C2206T	p.R736C	0.0092	DNMT3A	nonsynonymous SNV	25463287	c.C2206T	p.R736C	0.037
ID20	SF3B1	nonsynonymous SNV	198266834	c.A2098G	p.K700E	0.178	-	-	-	-	-	-	-	-	-	-	-	-
ID20	-	-	-	-	-	-	-	-	-	-	-	-	CBL	nonsynonymous SNV	119148991	c.G1211A	p.C404Y	0.0129
ID20	-	-	-	-	-	-	-	-	-	-	-	-	JAK2	nonsynonymous SNV	5073770	c.G1849T	p.V617F	0.0337
ID20	-	-	-	-	-	-	-	-	-	-	-	-	TET2	stopgain	106196415	c.C4748A	p.S1583X	0.0114
ID21	-	-	-	-	-	-	DNMT3A	nonsynonymous SNV	25469633	c.C1135T	p.R379C	0.0049	DNMT3A	nonsynonymous SNV	25469633	c.C1135T	p.R379C	0.0628
ID22	SF3B1	nonsynonymous SNV	198267371	c.C1986A	p.H662Q	0.4526	-	-	-	-	-	-	-	-	-	-	-	-
ID22	TP53	frameshift insertion	7578474	c.455dupC	p.P153fs*28	0.9123	-	-	-	-	-	-	-	-	-	-	-	-
ID23	TP53	nonsynonymous SNV	7577121	c.C817T	p.R273C	0.0139	-	-	-	-	-	-	-	-	-	-	-	-
ID24	TP53	nonsynonymous SNV	7577120	c.G818T	p.R273L	0.1063	-	-	-	-	-	-	-	-	-	-	-	-
ID24	TP53	nonsynonymous SNV	7577142	c.G796A	p.G266R	0.8524	-	-	-	-	-	-	-	-	-	-	-	-
ID25	TP53	frameshift deletion	7579320	c.365_366del	p.V122Dfs*26	0.012	-	-	-	-	-	-	-	-	-	-	-	-
ID25	-	-	-	-	-	-	-	-	-	-	-	-	TET2	frameshift insertion	106158437	c.3338_3339insG	p.D1113Efs*17	0.0325
ID26	TP53	nonsynonymous SNV	7577550	c.G731A	p.G244D	0.6925	-	-	-	-	-	-	-	-	-	-	-	-
ID26	-	-	-	-	-	-	DNMT3A	splicing	25469647	c.1123-2A>G	-	0.0164	DNMT3A	splicing	25469647	c.1123-2A>G	-	0.0092
ID26	-	-	-	-	-	-	-	-	-	-	-	-	SRSF2	nonsynonymous SNV	74732960	c.C283G	p.P95A	0.0181
ID27	SF3B1	nonsynonymous SNV	198266822	c.A2110T	p.I704F	0.4881	-	-	-	-	-	-	-	-	-	-	-	-
ID27	TP53	nonsynonymous SNV	7578442	c.A488G	p.Y163C	0.4753	-	-	-	-	-	-	-	-	-	-	-	-
ID27							-	-	-	-	-	-	JAK2	nonsynonymous SNV	5073770	c.G1849T	p.V617F	0.0829
ID28	TP53	nonsynonymous SNV	7578517	c.C413T	p.A138V	0.0694	-	-	-	-	-	-	-	-	-	-	-	-
ID28	-	-	-	-	-	-	DNMT3A	nonsynonymous SNV	25466800	c.C1903T	p.R635W	0.0196	-	-	-	-	-	-
ID28	-	-	-	-	-	-	DNMT3A	nonsynonymous SNV	25470497	c.G977T	p.R326L	0.0205	DNMT3A	nonsynonymous SNV	25470497	c.G977T	p.R326L	0.0107
ID28	-	-	-	-	-	-	-	-	-	-	-	-	DNMT3A	nonsynonymous SNV	25463289	c.A2204G	p.Y735C	0.0167
ID28	-	-	-	-	-	-	TET2	frameshift deletion	106157329	c.2231delA	p.Q744Rfs*7	0.0069	TET2	frameshift deletion	106157329	c.2231delA	p.Q744Rfs*7	0.2768
ID28	-	-	-	-	-	-	TET2	frameshift insertion	106156935	c.1837dupG	p.L615Afs*23	0.006	TET2	frameshift insertion	106156935	c.1837dupG	p.L615Afs*23	0.0495
ID29	SF3B1	nonsynonymous SNV	198267371	c.C1986A	p.H662Q	0.457	-	-	-	-	-	-	-	-	-	-	-	-
ID29	-	-	-	-	-	-	-	-	-	-	-	-	JAK2	nonsynonymous SNV	5073770	c.G1849T	p.V617F	0.1869
ID29	-	-	-	-	-	-	-	-	-	-	-	-	TP53	nonsynonymous SNV	7577121	c.C817T	p.R273C	0.013
ID29	-	-	-	-	-	-	-	-	-	-	-	-	IDH2	nonsynonymous SNV	90631934	c.G419A	p.R140Q	0.0402
ID30	-	-	-	-	-	-	-	-	-	-	-	-	TP53	nonsynonymous SNV	7577120	c.G818A	p.R273H	0.0436
ID30	-	-	-	-	-	-	-	-	-	-	-	-	TET2	frameshift deletion	106157568	c.2470delA	p.K824Nfs*17	0.0249
ID31	TP53	nonsynonymous SNV	7577507	c.A774C	p.E258D	0.1762	-	-	-	-	-	-	-	-	-	-	-	-
ID31	TP53	nonsynonymous SNV	7577534	c.G747T	p.R249S	0.1416	-	-	-	-	-	-	-	-	-	-	-	-
ID31	TP53	nonsynonymous SNV	7578400	c.C530G	p.P177R	0.0201	-	-	-	-	-	-	-	-	-	-	-	-
ID31	TP53	nonsynonymous SNV	7577117	c.T821C	p.V274A	0.0257	-	-	-	-	-	-	-	-	-	-	-	-
ID31	-	-	-	-	-	-	-	-	-	-	-	-	TP53	nonsynonymous SNV	7578496	c.T434A	p.L145Q	0.0223
ID32	-	-	-	-	-	-	DNMT3A	stopgain	25467099	c.C1776G	p.Y592X	0.0125	-	-	-	-	-	-
ID32	-	-	-	-	-	-	TET2	stopgain	106157845	c.C2746T	p.Q916X	0.0303	-	-	-	-	-	-
ID32	-	-	-	-	-	-	-	-	-	-	-	-	TP53	nonsynonymous SNV	7577120	c.G818A	p.R273H	0.0239
ID32	-	-	-	-	-	-	-	-	-	-	-	-	CBL	nonsynonymous SNV	119148891	c.T1111C	p.Y371H	0.0762
ID32	-	-	-	-	-	-	-	-	-	-	-	-	DNMT3A	frameshift deletion	25469154	c.1303delG	p.V435Cfs*216	0.0126
ID33	-	-	-	-	-	-	DNMT3A	nonsynonymous SNV	25457243	c.C2644T	p.R882C	0.021	DNMT3A	nonsynonymous SNV	25457243	c.C2644T	p.R882C	0.0519
ID33	-	-	-	-	-	-	-	-	-	-	-	-	TP53	nonsynonymous SNV	7577538	c.G743A	p.R248Q	0.0898
