# Supplementary material for: Dissecting clonal hematopoiesis in the myeloid compartment of chronic lymphocytic leukemia and Richter transformation
Source: Hemasphere. 2026 Feb 16;10(2):e70322. doi: 10.1002/hem3.70322 (PMC12907972; doi:10.1002/hem3.70322)
Supplement: Supplementary file 14 — Supporting Information. [file HEM3-10-e70322-s010.xlsx]

## Sheet: Up_KEGG_2021_Human
Table S6: pathways deregulated in B-cells accordi to CH status
Term	Overlap	P.value	Adjusted.P.value	Old.P.value	Old.Adjusted.P.value	Odds.Ratio	Combined.Score	Genes
Ribosome	100/158	3.90887e-69	1.1453e-66	0	0	20.7531	3268.93	RPL4;RPL5;RPL30;RPL3;RPL32;RPL31;RPL34;RPL10A;RPL8;RPL9;RPL6;RPL7;RPS15;RPS14;RPS17;RPS16;RPL18A;RPS19;RPL36AL;RPS18;RPL36;RPL35;RPL38;RPL37;RPS11;RPL39;RPS10;RPS13;RPS12;RPS9;RPL21;RPS7;RPS8;RPL23;RPS5;RPL22;RPS6;RPSA;RPL24;RPL27;RPL26;RPL29;RPL28;UBA52;MRPL18;MRPL17;MRPL14;MRPL12;RPS4Y1;MRPL11;RPL41;MRPL28;MRPL23;MRPL24;MRPL21;RPS26;RPS25;RPS28;RPS27;RPS29;RPL27A;RPS20;RPS21;RSL24D1;RPS24;RPS23…
Parkinson disease	95/249	3.49413e-40	5.1189e-38	0	0	7.3622	668.873	COX7B;NDUFA13;NDUFA11;NDUFA12;COX4I1;UBE2L6;PARK7;COX6A1;COX7C;TXN2;PSMD8;PSMD9;TUBA1B;TUBA1A;PSMD4;UQCRFS1;COX8A;DUSP1;TUBB;NDUFC2;SDHD;TUBA4A;COX6B1;COX7A2L;PSMA4;NDUFS8;NDUFS7;PSMA2;NDUFS5;UQCRC1;VDAC1;SLC25A5;UBA52;SLC25A4;SLC25A6;NDUFB9;NDUFB8;NDUFB7;NDUFB10;UQCRB;NDUFB11;NDUFB5;NDUFB4;NDUFB3;ATP5MC2;NDUFB2;ATP5MC3;UQCR11;COX7A2;TXN;UQCR10;COX5B;COX5A;PSMA7;UQCRH;GNAI2;ATP5MC1;PSMB6;ATP5F1A;…
Coronavirus disease	91/232	1.10183e-39	1.07612e-37	0	0	7.68777	689.623	RPL4;RPL5;RPL30;RPL3;RPL32;RPL31;RPL34;RPLP1;RPLP0;RPL8;RPL10A;RPL9;RPL6;RPL7;RPS15;RPS4X;RPS14;RPL7A;RPS17;RPS16;RPL18A;RPS19;RPL36AL;RPS18;RPL36;RPL35;RPLP2;RPL38;RPL37;RPS11;RPL39;RPS10;RPS13;RPS12;RPS9;RPL21;RPS7;RPS8;RPL23;RPS5;RPL22;RPS6;CYBB;RPL13A;RPSA;RPS3A;FOS;RPL37A;RPL24;RPL27;TLR7;RPL26;RPL29;RPL28;UBA52;RPL10;RPL12;RPL11;RPL36A;RPS4Y1;RPS15A;RPL14;RPS3;RPL13;RPL15;RPS2;RPL18;RPS27A;…
Oxidative phosphorylation	68/133	7.00119e-39	5.12837e-37	0	0	12.3283	1083.1	NDUFA13;COX7B;NDUFA11;NDUFA12;COX4I1;COX6A1;COX7C;UQCRFS1;COX8A;ATP6V1G1;ATP6V0B;ATP6V0E1;ATP6AP1;NDUFC2;SDHD;COX6B1;COX7A2L;NDUFS8;NDUFS7;PPA1;NDUFS5;UQCRC1;ATP6V0C;NDUFB9;NDUFB8;NDUFB7;NDUFB10;UQCRB;NDUFB11;NDUFB5;NDUFB4;COX17;NDUFB3;ATP5MC2;NDUFB2;ATP5MC3;COX7A2;UQCR11;UQCR10;COX5B;COX5A;UQCRH;ATP5MC1;ATP5F1A;ATP5F1B;COX11;CYC1;ATP6V0E2;ATP5MG;ATP5MF;ATP6V1F;NDUFA9;ATP5PF;NDUFA8;NDUFA7;ATP5PD;…
Prion disease	92/273	6.46634e-34	3.78928e-32	0	0	6.0453	461.989	COX7B;NDUFA13;NDUFA11;NDUFA12;COX4I1;COX6A1;COX7C;PSMD8;PSMD9;TUBA1B;TUBA1A;PSMD4;RAC2;UQCRFS1;RAC1;COX8A;TUBB;CYBB;NDUFC2;CYBA;SDHD;TUBA4A;COX6B1;CREB3;COX7A2L;PSMA4;NDUFS8;NDUFS7;PSMA2;NDUFS5;CSNK2B;UQCRC1;VDAC1;SLC25A5;SLC25A4;SLC25A6;NDUFB9;NDUFB8;NDUFB7;NDUFB10;UQCRB;NDUFB11;NDUFB5;NDUFB4;NDUFB3;ATP5MC2;NDUFB2;ATP5MC3;UQCR11;COX7A2;UQCR10;COX5B;COX5A;PSMA7;UQCRH;ATP5MC1;PSMB6;ATP5F1A;ATP5F1B…
Huntington disease	97/306	3.20796e-33	1.56655e-31	0	0	5.52951	413.716	NDUFA13;NDUFA11;NDUFA12;COX6A1;PSMD8;PSMD9;PSMD4;AP2M1;SDHD;TUBA4A;COX6B1;COX7A2L;UQCRC1;VDAC1;NDUFB10;UQCRB;NDUFB11;ATP5MC2;ATP5MC3;COX7A2;UQCRH;ATP5MC1;ATG101;NRBF2;CYC1;UQCRQ;CYCS;DNAL4;COX7B;COX4I1;COX7C;TUBA1B;TUBA1A;UQCRFS1;COX8A;TUBB;GPX7;NDUFC2;CREB3;PSMA4;NDUFS8;NDUFS7;PSMA2;NDUFS5;SLC25A5;SLC25A4;SLC25A6;NDUFB9;NDUFB8;NDUFB7;NDUFB5;NDUFB4;DCTN3;NDUFB3;NDUFB2;UQCR11;UQCR10;COX5B;COX5A;PS…
Amyotrophic lateral sclerosis	100/364	1.52995e-28	6.40393e-27	0	0	4.50812	288.732	NDUFA13;NDUFA11;NDUFA12;COX6A1;ACTB;ACTG1;PSMD8;PSMD9;PSMD4;GABARAPL2;SDHD;TUBA4A;COX6B1;COX7A2L;UQCRC1;VDAC1;PFN1;PFN2;NDUFB10;UQCRB;NDUFB11;ATP5MC2;ATP5MC3;COX7A2;GABARAP;UQCRH;ATP5MC1;ATG101;NRBF2;CYC1;XBP1;HSPA5;ALYREF;CHCHD10;UQCRQ;CYCS;DNAL4;COX7B;NXT1;COX4I1;NXT2;COX7C;TUBA1B;TUBA1A;UQCRFS1;RAC1;COX8A;TUBB;SIGMAR1;GPX7;NDUFC2;PSMA4;NDUFS8;NDUFS7;PSMA2;NDUFS5;CAT;NDUFB9;NDUFB8;NDUFB7;NDUFB5…
Alzheimer disease	99/369	2.22989e-27	8.16696e-26	0	0	4.35955	267.536	NDUFA13;NDUFA11;NDUFA12;COX6A1;PSMD8;PSMD9;FRAT1;FRAT2;PSMD4;MAP2K2;CYBB;SDHD;TUBA4A;COX6B1;COX7A2L;CSNK2B;UQCRC1;VDAC1;NDUFB10;UQCRB;NDUFB11;ATP5MC2;ATP5MC3;LPL;COX7A2;UQCRH;ATP5MC1;APH1A;ATG101;FADD;NRBF2;CYC1;XBP1;CDK5;UQCRQ;CYCS;CALM3;CALM1;CALM2;COX7B;COX4I1;COX7C;TUBA1B;TUBA1A;UQCRFS1;COX8A;PSENEN;TUBB;NDUFC2;PSMA4;NDUFS8;NDUFS7;PSMA2;NDUFS5;SLC25A5;GAPDH;SLC25A4;SLC25A6;NDUFB9;NDUFB8;NDUFB…
Diabetic cardiomyopathy	70/203	9.23185e-27	3.00548e-25	0	0	6.18726	370.909	COX7B;NDUFA13;NDUFA11;NDUFA12;COX4I1;COX6A1;COX7C;MPC2;RAC2;UQCRFS1;RAC1;CTSD;PDK2;COX8A;G6PD;CYBB;NDUFC2;CYBA;SDHD;COX6B1;COX7A2L;NDUFS8;NDUFS7;NDUFS5;UQCRC1;VDAC1;SLC25A5;GAPDH;SLC25A4;SLC25A6;NDUFB9;NDUFB8;NDUFB7;NDUFB10;UQCRB;NDUFB11;NDUFB5;NDUFB4;NDUFB3;ATP5MC2;NDUFB2;ATP5MC3;UQCR11;COX7A2;UQCR10;COX5B;COX5A;UQCRH;ATP5MC1;ATP5F1A;ATP5F1B;CYC1;NDUFA9;ATP5PF;NDUFA8;NDUFA7;ATP5PD;NDUFA6;ATP5PB;…
Pathways of neurodegeneration	112/475	1.30052e-25	3.81052e-24	0	0	3.68102	210.93	NDUFA13;NDUFA11;NDUFA12;UBE2L6;PARK7;COX6A1;PSMD8;PSMD9;FRAT1;FRAT2;PSMD4;GABARAPL2;MAP2K2;CYBB;SDHD;TUBA4A;COX6B1;COX7A2L;CSNK2B;UQCRC1;VDAC1;UBA52;UQCRB;NDUFB10;NDUFB11;ATP5MC2;ATP5MC3;COX7A2;GABARAP;UQCRH;ATP5MC1;UBB;ATG101;UBC;NRBF2;FADD;CYC1;XBP1;HSPA5;CDK5;UQCRQ;CYCS;CALM3;CALM1;CALM2;DNAL4;COX7B;COX4I1;COX7C;TUBA1B;TUBA1A;UQCRFS1;RAC1;COX8A;TUBB;SIGMAR1;GPX7;NDUFC2;PSMA4;NDUFS8;NDUFS7;PSMA…
Thermogenesis	71/232	1.34864e-23	3.59229e-22	0	0	5.17962	272.76	COX7B;NDUFA13;SMARCB1;NDUFA11;NDUFA12;COX4I1;COX6A1;COX7C;ACTB;ACTG1;UQCRFS1;COA6;COX8A;RPS6;NDUFC2;SDHD;COX6B1;CREB3;COX7A2L;NDUFS8;NDUFS7;NDUFS5;UQCRC1;NDUFB9;NDUFB8;NDUFB7;COX16;NDUFB10;UQCRB;NDUFB11;NDUFB5;NDUFB4;COX17;NDUFB3;ATP5MC2;NDUFB2;ATP5MC3;UQCR11;COX7A2;UQCR10;COX5B;COX5A;UQCRH;ATP5MC1;ATP5F1A;ATP5F1B;COX11;COX14;CYC1;ATP5MG;ATP5MF;NDUFA9;ATP5PF;COA3;NDUFA8;NDUFA7;ATP5PD;NDUFA6;ATP5P…
Non-alcoholic fatty liver disease	53/155	2.18122e-20	5.3258e-19	0	0	6.05249	274.007	NDUFA13;COX7B;GSK3A;NDUFA11;NDUFA12;COX4I1;COX6A1;COX7C;UQCRFS1;RAC1;COX8A;NDUFC2;SDHD;FOS;COX6B1;COX7A2L;NDUFS8;NDUFS7;NDUFS5;UQCRC1;NDUFB9;NDUFB8;NDUFB7;NDUFB10;UQCRB;NDUFB11;NDUFB5;NDUFB4;NDUFB3;NDUFB2;COX7A2;UQCR11;UQCR10;COX5B;COX5A;UQCRH;SOCS3;CYC1;NDUFA9;NDUFA8;JUN;XBP1;NDUFA7;NDUFA6;NDUFA4;NDUFA3;NDUFA2;NDUFA1;COX6C;UQCRQ;NDUFAB1;CYCS;BAX
Proteasome	18/46	6.53813e-09	1.47359e-07	0	0	7.35438	138.598	ADRM1;PSMA7;PSMB10;PSMB8;PSMB9;PSMB6;PSMD8;PSMD9;PSMC5;PSMA4;PSMB2;PSMD4;PSMC3;PSMB3;PSMA2;PSMB1;PSME1;PSME2
Phagosome	35/152	1.23954e-08	2.59419e-07	0	0	3.44215	62.6676	RAB5C;ACTB;ACTG1;TUBA1B;HLA-DMA;TUBA1A;SEC61G;RAC1;SEC61B;HLA-DOA;ATP6V0E2;HLA-DOB;HLA-DQA2;ATP6V1F;HLA-DPA1;ATP6V1G1;HLA-DRB5;ATP6V0B;ATP6V0E1;ATP6AP1;TUBB;HLA-B;CYBB;HLA-C;CYBA;TUBB4B;TUBA4A;HLA-E;HLA-DPB1;HLA-DRA;CALR;FCGR2B;ATP6V0C;HLA-DRB1;HLA-DQB1
Salmonella infection	48/249	1.40094e-08	2.73651e-07	0	0	2.7578	49.8708	ARF1;RAB5C;HSP90AB1;ARPC1B;ARPC1A;DCTN3;BRK1;TXN;ACTB;MYL12A;MYL12B;ACTG1;TXN2;PYCARD;TUBA1B;TUBA1A;RRAS;TNFSF10;RPS3;FADD;RAC1;SKP1;S100A10;MAPK3;JUN;MAP2K2;ANXA2;TUBB;DYNLT3;RHOG;ARPC4;FOS;ARPC5;DYNLL1;TUBB4B;DYNLL2;TUBA4A;RHOB;NFKBIA;ARPC3;CYCS;BAX;DYNLRB1;PFN1;MYL9;GAPDH;PFN2;ARF6
Antigen processing and presentation	23/78	3.03748e-08	5.56239e-07	0	0	4.79196	82.9472	CD74;HSPA8;HLA-DRB5;HSP90AB1;HSPA5;HLA-B;HLA-C;RFXANK;HLA-E;HLA-DMA;PSME1;HLA-DPB1;PSME2;HLA-DRA;CALR;HLA-DOA;B2M;HLA-DOB;HLA-DQA2;HLA-DRB1;CTSB;HLA-DPA1;HLA-DQB1
Human T-cell leukemia virus 1 infection	42/219	1.28317e-07	2.21158e-06	0	0	2.73347	43.3768	CDKN1A;SPI1;IL2RG;ANAPC11;HLA-DMA;ZFP36;PTTG1;CDC26;TSPO;HLA-DOA;B2M;HLA-DQA2;HLA-DOB;HLA-DPA1;MAPK3;EGR1;RANBP1;EGR2;HLA-DRB5;JUN;MAP2K2;HLA-B;HLA-C;FOS;HLA-E;NFKBIA;CREB3;CDK4;HLA-DPB1;LTA;HLA-DRA;BAX;VDAC1;CALR;LTBR;SLC25A5;SLC25A4;HLA-DRB1;RAN;HLA-DQB1;MAD2L1;SLC25A6
Viral myocarditis	18/60	7.15077e-07	1.16399e-05	0	0	4.89918	69.3277	HLA-DRB5;HLA-B;HLA-C;ACTB;ACTG1;HLA-E;HLA-DMA;RAC2;HLA-DPB1;CYCS;HLA-DRA;RAC1;HLA-DOA;HLA-DOB;HLA-DQA2;HLA-DRB1;HLA-DPA1;HLA-DQB1
Retrograde endocannabinoid signaling	30/148	2.38143e-06	3.67242e-05	0	0	2.91606	37.7566	NDUFB9;NDUFA13;NDUFB8;NDUFB7;NDUFA11;NDUFB10;NDUFA12;NDUFB11;NDUFB5;NDUFB4;NDUFB3;NDUFB2;GNAI2;GNG10;GNG5;MAPK3;NDUFA9;NDUFA8;NDUFA7;NDUFA6;NDUFA4;NDUFA3;NDUFA2;NDUFA1;NDUFC2;NDUFS8;NDUFS7;GNB2;NDUFS5;NDUFAB1
Type I diabetes mellitus	14/43	4.16703e-06	6.1047e-05	0	0	5.50879	68.2446	HLA-DRB5;HLA-B;HLA-C;HLA-E;HLA-DMA;HLA-DPB1;LTA;HLA-DRA;HLA-DOA;HLA-DOB;HLA-DQA2;HLA-DRB1;HLA-DPA1;HLA-DQB1
Allograft rejection	13/38	4.92324e-06	6.86909e-05	0	0	5.93136	72.4904	HLA-DRB5;HLA-B;HLA-C;HLA-E;HLA-DMA;HLA-DPB1;HLA-DRA;HLA-DOA;HLA-DOB;HLA-DQA2;HLA-DRB1;HLA-DPA1;HLA-DQB1
Vibrio cholerae infection	15/50	5.98128e-06	7.96598e-05	0	0	4.8919	58.8343	ARF1;ATP6V0B;ATP6V1G1;ATP6V0E1;ATP6AP1;KDELR1;ACTB;ACTG1;PDIA4;SEC61G;KDELR2;SEC61B;ATP6V0E2;ATP6V0C;ATP6V1F
Cardiac muscle contraction	20/87	1.62785e-05	0.00020437	0	0	3.41197	37.6192	COX8A;COX7B;UQCRB;TPM3;COX4I1;COX7A2;UQCR11;UQCR10;COX6A1;COX5B;COX6C;COX7C;COX5A;UQCRH;COX6B1;COX7A2L;UQCRQ;UQCRC1;UQCRFS1;CYC1
Graft-versus-host disease	13/42	1.70659e-05	0.00020437	0	0	5.11213	56.1231	HLA-DRB5;HLA-B;HLA-C;HLA-E;HLA-DMA;HLA-DPB1;HLA-DRA;HLA-DOA;HLA-DOB;HLA-DQA2;HLA-DRB1;HLA-DPA1;HLA-DQB1
Intestinal immune network for IgA production	14/48	1.74377e-05	0.00020437	0	0	4.6974	51.4688	PIGR;HLA-DRB5;CXCR4;HLA-DMA;HLA-DPB1;TNFRSF17;HLA-DRA;LTBR;HLA-DOA;HLA-DOB;HLA-DQA2;HLA-DRB1;HLA-DPA1;HLA-DQB1
Influenza A	31/172	2.0065e-05	0.000226117	0	0	2.52015	27.2593	NXT1;NXT2;ACTB;ACTG1;PYCARD;SOCS3;DNAJB1;HLA-DMA;TNFSF10;FADD;HLA-DOA;HLA-DOB;HLA-DQA2;HLA-DPA1;MAPK3;HLA-DRB5;MAP2K2;NFKBIA;CDK4;IRF7;HLA-DPB1;CYCS;HLA-DRA;BAX;VDAC1;TLR7;SLC25A5;SLC25A4;HLA-DRB1;HLA-DQB1;SLC25A6
Spliceosome	28/150	2.56714e-05	0.000278582	0	0	2.62855	27.7841	SF3B4;SF3B5;RBM8A;SF3B6;PQBP1;SNRPD2;ZMAT2;PUF60;PCBP1;SNRPB2;SNRPD3;HNRNPA1;HSPA8;ALYREF;BUD31;LSM5;LSM4;LSM3;LSM2;LSM7;PHF5A;SNRPG;SNRNP27;RP9;SNRPF;SNRPC;SNRPB;SRSF9
Leishmaniasis	18/77	3.3487e-05	0.000350418	0	0	3.48432	35.9036	HLA-DRB5;JUN;MARCKSL1;CYBB;CYBA;FOS;EEF1A1;NFKBIA;HLA-DMA;HLA-DPB1;HLA-DRA;HLA-DOA;HLA-DOB;HLA-DQA2;HLA-DRB1;HLA-DPA1;HLA-DQB1;MAPK3
Rheumatoid arthritis	20/93	4.5566e-05	0.000460374	0	0	3.1305	31.2936	ATP6V0B;ATP6V1G1;HLA-DRB5;JUN;ATP6V0E1;ATP6AP1;FOS;HLA-DMA;HLA-DPB1;HLA-DRA;LTB;HLA-DOA;ATP6V0E2;HLA-DOB;ATP6V0C;HLA-DQA2;HLA-DRB1;HLA-DPA1;HLA-DQB1;ATP6V1F
Epstein-Barr virus infection	33/202	8.4922e-05	0.000829405	0	0	2.23764	20.9751	CDKN1A;PSMD8;HLA-DMA;PSMD4;FADD;RAC1;HLA-DOA;B2M;HLA-DQA2;HLA-DOB;HLA-DPA1;HLA-DRB5;JUN;GADD45B;GADD45A;ADRM1;HLA-B;HLA-C;ISG15;HLA-E;NFKBIA;PSMC5;PSMC3;CDK4;HLA-DPB1;IRF7;CYCS;HLA-DRA;BAX;CALR;VIM;HLA-DRB1;HLA-DQB1
Asthma	10/31	0.000108748	0.000995722	0	0	5.42272	49.4904	HLA-DMA;HLA-DRB5;HLA-DPB1;HLA-DRA;HLA-DOA;HLA-DOB;HLA-DQA2;HLA-DRB1;HLA-DPA1;HLA-DQB1
RNA polymerase	10/31	0.000108748	0.000995722	0	0	5.42272	49.4904	POLR3GL;POLR2C;POLR2E;POLR2F;POLR2G;POLR2I;POLR2J;POLR3K;POLR2K;POLR2L
Human immunodeficiency virus 1 infection	33/212	0.000217136	0.0019279	0	0	2.11147	17.8102	CXCR4;RNF7;GNAI2;GNG10;GNG5;CFL1;RAC2;AP1S1;ELOB;FADD;RAC1;B2M;SKP1;MAPK3;APOBEC3C;JUN;MAP2K2;APOBEC3G;APOBEC3H;BAD;HLA-B;HLA-C;FOS;HLA-E;BST2;NFKBIA;GNB2;CYCS;BAX;CALM3;CALR;CALM1;CALM2
Autoimmune thyroid disease	13/53	0.00024262	0.00209081	0	0	3.70407	30.8327	HLA-DRB5;HLA-B;HLA-C;HLA-E;HLA-DMA;HLA-DPB1;HLA-DRA;HLA-DOA;HLA-DOB;HLA-DQA2;HLA-DRB1;HLA-DPA1;HLA-DQB1
Pathogenic Escherichia coli infection	30/197	0.00059735	0.00500067	0	0	2.05492	15.2537	ARF1;ARPC1B;ARPC1A;BRK1;ACTB;ACTG1;PYCARD;TUBA1B;BAIAP2L1;TUBA1A;TNFSF10;RPS3;FADD;RAC1;MAPK3;JUN;TUBB;ARPC4;FOS;ARPC5;TUBB4B;TUBA4A;NFKBIA;ARPC3;CLDN7;CYCS;BAX;TMBIM6;GAPDH;ARF6
Tuberculosis	28/180	0.000635616	0.0051732	0	0	2.10629	15.5042	CEBPB;RAB5C;LSP1;HLA-DMA;FADD;HLA-DOA;HLA-DOB;HLA-DQA2;CTSD;HLA-DPA1;MAPK3;CD74;HLA-DRB5;ATP6V0B;ATP6AP1;BAD;RFXANK;HLA-DPB1;CYCS;HLA-DRA;BAX;CALM3;CALM1;FCGR2B;CALM2;ATP6V0C;HLA-DRB1;HLA-DQB1
Kaposi sarcoma-associated herpesvirus infection	29/193	0.000907672	0.00718778	0	0	2.02183	14.1621	CDKN1A;GABARAP;GNG10;ZFP36;UBB;GNG5;UBC;FADD;RAC1;RPS27A;MAPK3;GABARAPL2;JUN;MAP2K2;HLA-B;HLA-C;FOS;HLA-E;NFKBIA;CLEC2B;CDK4;GNB2;IRF7;CYCS;BAX;CALM3;CALM1;UBA52;CALM2
Mitophagy	14/68	0.000961919	0.0074169	0	0	2.95439	20.5229	GABARAPL2;FIS1;JUN;CITED2;BNIP3;GABARAP;RRAS;UBB;FUNDC1;CSNK2B;UBC;TOMM7;RPS27A;UBA52
Apoptosis	23/142	0.00106817	0.00802495	0	0	2.20704	15.1001	JUN;ENDOG;MAP2K2;GADD45B;BCL2A1;GADD45A;BAD;CTSZ;FOS;ACTB;TUBA4A;ACTG1;NFKBIA;TUBA1B;TUBA1A;TNFSF10;PMAIP1;CYCS;BAX;FADD;CTSD;CTSB;MAPK3
Protein processing in endoplasmic reticulum	26/171	0.00136785	0.0100195	0	0	2.04847	13.5087	PPP1R15A;HSP90AB1;RPN2;RNF5;DNAJB1;SEC61G;LMAN2;BAG1;FBXO6;SEC61B;SKP1;BCAP31;HSPA8;XBP1;HSPA5;SSR4;FBXO2;SSR2;SSR3;SVIP;PDIA4;DAD1;ERP29;BAX;STUB1;CALR
Shigellosis	34/246	0.00154915	0.0110708	0	0	1.83464	11.8702	ARF1;GSK3A;ARPC1B;ARPC1A;ACTB;GABARAP;MYL12A;MYL12B;ACTG1;PYCARD;CAPNS1;UBB;UBC;TIFA;RAC1;RPS27A;SKP1;MAPK3;GABARAPL2;JUN;BNIP3;ARPC4;ARPC5;NFKBIA;RRAGA;ARPC3;CYCS;BAX;VDAC1;PFN1;MYL9;UBA52;PFN2;ARF6
Fluid shear stress and atherosclerosis	22/139	0.00183899	0.0128291	0	0	2.14606	13.517	GSTM4;JUN;HSP90AB1;DUSP1;GSTO1;MGST3;GSTP1;CYBA;TXN;FOS;ACTB;KLF2;ACTG1;TXN2;SUMO3;SUMO2;RAC2;HMOX1;CALM3;RAC1;CALM1;CALM2
Pentose phosphate pathway	8/30	0.00213275	0.0145325	0	0	4.13563	25.4355	PRPS1;G6PD;TALDO1;ALDOC;PGLS;ALDOA;TKT;FBP1
Sulfur relay system	4/8	0.00231183	0.0153947	0	0	11.356	68.9277	MPST;CTU1;MOCS2;MOCS3
Tight junction	25/169	0.00245536	0.0159871	0	0	1.98223	11.9122	PCNA;ARPC1B;ARPC1A;MYL6B;YBX3;ACTB;MYL12A;ACTG1;MYL12B;PPP2CA;TUBA1B;TUBA1A;PARD6A;RAC1;VASP;JUN;ARPC4;ARPC5;TUBA4A;MYL6;ARPC3;CDK4;CLDN7;RAB13;MYL9
Glycolysis / Gluconeogenesis	13/67	0.00252803	0.0161025	0	0	2.74166	16.396	TPI1;PGAM1;ENO1;BPGM;LDHB;LDHA;PKM;G6PC3;PGK1;ALDOC;ALDOA;FBP1;GAPDH
RNA degradation	14/79	0.00421086	0.0262507	0	0	2.45295	13.4178	BTG2;BTG1;LSM1;ENO1;LSM5;TOB1;LSM4;LSM3;LSM2;EXOSC6;LSM7;EXOSC4;PABPC3;EXOSC3
Ferroptosis	9/41	0.00482368	0.0288504	0	0	3.19889	17.0636	MAP1LC3B;GPX4;FTH1;PCBP1;PCBP2;MAP1LC3B2;HMOX1;CYBB;FTL
Fc gamma R-mediated phagocytosis	16/97	0.0048248	0.0288504	0	0	2.25045	12.0039	VASP;MARCKSL1;ARPC1B;ARPC1A;ARPC4;ARPC5;MARCKS;BIN1;ARPC3;CFL1;RAC2;RAC1;PLPP3;FCGR2B;ARF6;MAPK3
B cell receptor signaling pathway	14/81	0.00530414	0.0310822	0	0	2.37946	12.4667	IFITM1;JUN;MAP2K2;CD81;FOS;LILRB4;LILRA4;CD79B;NFKBIA;CD79A;RAC2;RAC1;FCGR2B;MAPK3
Glutathione metabolism	11/57	0.00549931	0.0312501	0	0	2.72113	14.1584	GSTM4;GGCT;G6PD;GPX4;GSTO1;ANPEP;GSTP1;MGST3;GPX7;PRDX6;SRM
Inflammatory bowel disease	12/65	0.00554609	0.0312501	0	0	2.57705	13.3869	HLA-DMA;HLA-DRB5;JUN;HLA-DPB1;HLA-DRA;HLA-DOA;IL2RG;HLA-DOB;HLA-DQA2;HLA-DRB1;HLA-DPA1;HLA-DQB1
Spinocerebellar ataxia	21/143	0.00567565	0.0313767	0	0	1.96279	10.1507	XBP1;ADRM1;PSMA7;PSMD8;PSMB6;PSMD9;PSMC5;PSMA4;PSMD4;PSMB2;PSMC3;ATG101;PSMA2;PSMB3;PSMB1;CYCS;VDAC1;NRBF2;SLC25A5;SLC25A4;SLC25A6
Th1 and Th2 cell differentiation	15/92	0.00694913	0.0377054	0	0	2.2185	11.024	HLA-DRB5;JUN;FOS;IL2RG;NFKBIA;HLA-DMA;HLA-DPB1;HLA-DRA;HLA-DOA;HLA-DOB;HLA-DQA2;HLA-DRB1;HLA-DPA1;HLA-DQB1;MAPK3
Protein export	6/23	0.00854224	0.0448719	0	0	4.01012	19.0991	SPCS1;HSPA5;SEC61G;SEC61B;SRP14;SEC11C
RNA transport	25/186	0.0085762	0.0448719	0	0	1.77128	8.42908	POP5;POP7;NXT1;RBM8A;NXT2;SUMO3;SUMO2;EIF4EBP1;SAP18;EIF4EBP3;EIF1AY;ALYREF;ELAC1;PYM1;RPP25L;THOC7;EIF1;EEF1A1;EIF3I;EIF3G;PABPC3;EIF3H;GEMIN6;EIF3F;RAN
Toxoplasmosis	17/112	0.00873278	0.0448896	0	0	2.03844	9.66357	HSPA8;HLA-DRB5;BAD;GNAI2;NFKBIA;HLA-DMA;SOCS1;HLA-DPB1;CYCS;HLA-DRA;HLA-DOA;HLA-DOB;HLA-DQA2;HLA-DRB1;HLA-DPA1;HLA-DQB1;MAPK3
Colorectal cancer	14/86	0.00905262	0.0457313	0	0	2.21362	10.4144	CDKN1A;JUN;MAP2K2;GADD45B;BAD;GADD45A;FOS;AREG;RAC2;PMAIP1;BAX;CYCS;RAC1;MAPK3
Th17 cell differentiation	16/107	0.0123329	0.0612462	0	0	2.00205	8.8	HLA-DRB5;JUN;HSP90AB1;FOS;IL2RG;NFKBIA;HLA-DMA;HLA-DPB1;HLA-DRA;HLA-DOA;HLA-DOB;HLA-DQA2;HLA-DRB1;HLA-DPA1;HLA-DQB1;MAPK3
Hematopoietic cell lineage	15/99	0.0134524	0.0656926	0	0	2.03285	8.75872	HLA-DRB5;HLA-DMA;ANPEP;HLA-DPB1;HLA-DRA;CD9;CD37;CD59;HLA-DOA;CD24;HLA-DOB;HLA-DQA2;HLA-DRB1;HLA-DPA1;HLA-DQB1
HIF-1 signaling pathway	16/109	0.0145832	0.0700471	0	0	1.95878	8.28151	CDKN1A;MAP2K2;RPS6;CYBB;ENO1;LDHB;LDHA;EIF4EBP1;PGK1;HMOX1;ELOB;ALDOC;LTBR;ALDOA;GAPDH;MAPK3
Base excision repair	7/33	0.0149565	0.0706815	0	0	3.0594	12.8574	POLE4;POLD4;FEN1;PCNA;MPG;NTHL1;POLD2
Cell cycle	17/124	0.0225454	0.104854	0	0	1.80864	6.85878	CDKN1C;CDKN2D;ANAPC13;CDKN1A;PCNA;GADD45B;GADD45A;YWHAB;ANAPC11;MAD2L2;TFDP1;PTTG1;CDK4;CDC26;SKP1;YWHAH;MAD2L1
Thyroid cancer	7/37	0.0272002	0.124526	0	0	2.6509	9.55524	CDKN1A;MAP2K2;GADD45B;GADD45A;TPM3;BAX;MAPK3
Lysosome	17/128	0.0296807	0.133791	0	0	1.74308	6.13088	CTSA;CD63;ATP6V0B;ATP6AP1;CTSZ;LAPTM5;LIPA;NPC2;SMPD1;PSAP;AP1S1;DNASE2;CD68;CTSD;ATP6V0C;GLA;CTSB
Glyoxylate and dicarboxylate metabolism	6/30	0.0309498	0.137398	0	0	2.83942	9.86808	GCSH;GRHPR;SHMT2;MDH2;CAT;PGP
Renin-angiotensin system	5/23	0.0342522	0.147887	0	0	3.15399	10.6416	CTSA;KLK1;ANPEP;ATP6AP2;KLK2
Ubiquitin mediated proteolysis	18/140	0.0343218	0.147887	0	0	1.67924	5.66237	UBE2F;ANAPC13;FBXO2;UBE2L6;RNF7;ANAPC11;SOCS3;SOCS1;UBB;UBE2S;CDC26;UBC;ELOB;STUB1;RPS27A;UBA52;SKP1;UBE2M
Pyrimidine metabolism	9/56	0.0351746	0.149365	0	0	2.17619	7.28464	DTYMK;NT5E;PNP;NME2;CMPK1;NME4;DCK;DCTPP1;NME1
FoxO signaling pathway	17/131	0.0360433	0.150867	0	0	1.69693	5.63897	CDKN2D;GABARAPL2;CDKN1A;MAP2K2;GADD45B;GADD45A;PRMT1;PLK2;BNIP3;GABARAP;KLF2;G6PC3;CAT;TNFSF10;HOMER3;S1PR4;MAPK3
Sulfur metabolism	3/10	0.0414609	0.171099	0	0	4.86305	15.4791	MPST;ETHE1;SQOR
Human cytomegalovirus infection	26/225	0.0426158	0.172215	0	0	1.48819	4.69602	PTGER4;CDKN1A;CXCR4;GNAI2;GNG10;GNG5;RAC2;EIF4EBP1;FADD;RAC1;B2M;MAPK3;MAP2K2;HLA-B;HLA-C;HLA-E;NFKBIA;CREB3;CDK4;GNB2;CYCS;BAX;CALM3;CALR;CALM1;CALM2
Staphylococcus aureus infection	13/95	0.0429067	0.172215	0	0	1.80273	5.67629	HLA-DRB5;KRT10;HLA-DMA;KRT18;HLA-DPB1;HLA-DRA;HLA-DOA;FCGR2B;HLA-DOB;HLA-DQA2;HLA-DRB1;HLA-DPA1;HLA-DQB1
Cysteine and methionine metabolism	8/50	0.0466344	0.183656	0	0	2.16392	6.63333	MPST;LDHB;LDHA;AHCY;MDH2;ADI1;MAT2B;SRM
Fructose and mannose metabolism	6/33	0.0470109	0.183656	0	0	2.52351	7.71533	TPI1;MPI;AKR1B1;ALDOC;ALDOA;FBP1
Cellular senescence	19/156	0.0486025	0.187375	0	0	1.57815	4.77245	CDKN1A;MAP2K2;GADD45B;GADD45A;HLA-B;HLA-C;HLA-E;PPP1CA;RRAS;CDK4;EIF4EBP1;VDAC1;CALM3;CALM1;SLC25A5;CALM2;SLC25A4;SLC25A6;MAPK3
Yersinia infection	17/137	0.0516555	0.196559	0	0	1.61156	4.7753	JUN;MAP2K2;ARPC1B;ARPC1A;RHOG;ARPC4;ARPC5;FOS;ACTB;ACTG1;PYCARD;NFKBIA;ARPC3;RAC2;RAC1;ARF6;MAPK3
Epithelial cell signaling in Helicobacter pylori infection	10/70	0.0551245	0.20707	0	0	1.89392	5.48889	NFKBIA;ATP6V0B;ATP6V1G1;JUN;ATP6V0E1;ATP6AP1;RAC1;ATP6V0E2;ATP6V0C;ATP6V1F
Oocyte meiosis	16/129	0.0579323	0.214863	0	0	1.61033	4.587	ANAPC13;YWHAB;ANAPC11;PPP1CA;PPP2CA;MAD2L2;PTTG1;STAG3;CDC26;CALM3;CALM1;CALM2;SKP1;YWHAH;MAPK3;MAD2L1
Collecting duct acid secretion	5/27	0.0629807	0.230667	0	0	2.57997	7.13344	ATP6V1G1;ATP6V0E1;ATP6V0E2;ATP6V0C;ATP6V1F
Cytosolic DNA-sensing pathway	9/63	0.0666767	0.240902	0	0	1.89337	5.12705	PYCARD;NFKBIA;POLR3GL;IRF7;POLR2E;POLR2F;POLR3K;POLR2K;POLR2L
DNA replication	6/36	0.0674198	0.240902	0	0	2.27079	6.12391	POLE4;POLD4;FEN1;PCNA;RPA3;POLD2
Leukocyte transendothelial migration	14/114	0.0774629	0.273453	0	0	1.59137	4.07065	VASP;CYBB;CXCR4;CYBA;ACTB;MYL12A;ACTG1;MYL12B;GNAI2;CLDN7;RAC2;RAC1;MYL9;CD99
Glioma	10/75	0.080481	0.280725	0	0	1.74776	4.40388	CDKN1A;MAP2K2;GADD45B;GADD45A;CDK4;BAX;CALM3;CALM1;CALM2;MAPK3
Nucleotide excision repair	7/47	0.0829654	0.285987	0	0	1.98709	4.94653	POLE4;POLD4;PCNA;CETN2;RPA3;POLD2;GTF2H5
Chronic myeloid leukemia	10/76	0.086289	0.29245	0	0	1.72118	4.21699	NFKBIA;CDKN1A;MAP2K2;MECOM;GADD45B;BAD;GADD45A;CDK4;BAX;MAPK3
Hepatocellular carcinoma	19/168	0.0876484	0.29245	0	0	1.4501	3.53014	GSTM4;CDKN1A;SMARCB1;MAP2K2;GADD45B;GADD45A;GSTO1;BAD;MGST3;GSTP1;TXNRD1;ACTB;ACTG1;FRAT1;FRAT2;CDK4;HMOX1;BAX;MAPK3
Legionellosis	8/57	0.0878348	0.29245	0	0	1.85408	4.50968	PYCARD;EEF1A1;EEF1G;NFKBIA;HSPA8;ARF1;BNIP3;CYCS
Osteoclast differentiation	15/127	0.0901966	0.296939	0	0	1.5223	3.6623	JUN;SPI1;JUND;CYBA;FOS;LILRB4;LILRA4;NFKBIA;SOCS3;TYROBP;SOCS1;RAC1;FCGR2B;JUNB;MAPK3
Bacterial invasion of epithelial cells	10/77	0.0923442	0.300632	0	0	1.6954	4.03884	MAD2L2;ARPC3;ARPC1B;ARPC1A;RHOG;ARPC4;RAC1;ARPC5;ACTB;ACTG1
Ribosome biogenesis in eukaryotes	13/108	0.0976072	0.310282	0	0	1.55493	3.61802	POP5;POP7;NXT1;IMP3;NXT2;RPP25L;FBL;EIF6;CSNK2B;NHP2;SBDS;NOP10;RAN
Measles	16/139	0.0978703	0.310282	0	0	1.4786	3.43644	HSPA8;JUN;BAD;FOS;IL2RG;NFKBIA;CDK4;CSNK2B;RACK1;IRF7;CYCS;BAX;EIF3H;TLR7;FADD;FCGR2B
mRNA surveillance pathway	12/98	0.0984854	0.310282	0	0	1.58532	3.67454	PPP2CA;NXT1;RBM8A;ALYREF;SSU72;PYM1;PABPC3;CSTF2T;SAP18;NXT2;PELO;PPP1CA
Viral carcinogenesis	22/203	0.0999184	0.311448	0	0	1.38237	3.18415	RANBP1;EGR2;JUN;CDKN1A;GTF2A2;YWHAB;BAD;HLA-B;MRPS18B;HLA-C;HLA-E;NFKBIA;CREB3;PKM;CDK4;IRF7;PMAIP1;BAX;RAC1;LTBR;YWHAH;MAPK3
Glycine, serine and threonine metabolism	6/40	0.10146	0.312922	0	0	2.0032	4.58352	GCSH;GAMT;GRHPR;SHMT2;PGAM1;BPGM
Mismatch repair	4/23	0.111026	0.338861	0	0	2.38878	5.25052	POLD4;PCNA;RPA3;POLD2
Regulation of actin cytoskeleton	23/218	0.116872	0.353027	0	0	1.34125	2.87923	MAP2K2;ARPC1B;ARPC1A;CXCR4;BRK1;ARPC4;ARPC5;ITGAE;ACTB;MYL12A;MYL12B;PPP1CA;ACTG1;RRAS;ARPC3;TMSB4X;CFL1;RAC2;RAC1;PFN1;MYL9;PFN2;MAPK3
Oxytocin signaling pathway	17/154	0.119729	0.357965	0	0	1.41027	2.99333	JUN;CDKN1A;MAP2K2;MYL6B;FOS;EEF2;ACTB;ACTG1;GNAI2;PPP1CA;RGS2;MYL6;CALM3;CALM1;MYL9;CALM2;MAPK3
Riboflavin metabolism	2/8	0.132727	0.392819	0	0	3.78025	7.63406	RFK;ACP1
p53 signaling pathway	9/73	0.135262	0.396317	0	0	1.59666	3.19418	CDKN1A;GADD45B;SIVA1;GADD45A;CDK4;SHISA5;PMAIP1;BAX;CYCS
Apelin signaling pathway	15/137	0.144095	0.40973	0	0	1.39676	2.70592	GABARAPL2;EGR1;MAP2K2;RPS6;GABARAP;KLF2;GNAI2;GNG10;RRAS;GNG5;GNB2;CALM3;CALM1;CALM2;MAPK3
Autophagy	15/137	0.144095	0.40973	0	0	1.39676	2.70592	GABARAPL2;MAP2K2;BAD;BNIP3;GABARAP;VAMP8;PPP2CA;RRAGA;RRAS;ATG101;DDIT4;NRBF2;CTSD;CTSB;MAPK3
Estrogen signaling pathway	15/137	0.144095	0.40973	0	0	1.39676	2.70592	HSPA8;JUN;MAP2K2;HSP90AB1;FOS;KRT10;GNAI2;POMC;CREB3;KRT18;CALM3;CALM1;CALM2;CTSD;MAPK3
Cell adhesion molecules	16/148	0.145663	0.40973	0	0	1.37711	2.65294	HLA-DRB5;HLA-B;ICAM3;HLA-C;HLA-E;HLA-DMA;CLDN7;HLA-DPB1;HLA-DRA;HLA-DOA;HLA-DOB;HLA-DQA2;CD99;HLA-DRB1;HLA-DPA1;HLA-DQB1
Necroptosis	17/159	0.146832	0.40973	0	0	1.36024	2.60958	HSP90AB1;CYBB;PYCARD;FTH1;CHMP1B;SMPD1;TNFSF10;CHMP2A;CHMP4B;BAX;VDAC1;FADD;SLC25A5;PPIA;SLC25A4;FTL;SLC25A6
Selenocompound metabolism	3/17	0.15469	0.425632	0	0	2.4306	4.53631	MARS2;TXNRD1;SEPHS2
Folate biosynthesis	4/26	0.155436	0.425632	0	0	2.0627	3.83977	CBR1;MOCS2;AKR1B1;PCBD1
Pancreatic cancer	9/76	0.161084	0.430897	0	0	1.52491	2.78424	CDKN1A;GADD45B;BAD;GADD45A;CDK4;RAC2;BAX;RAC1;MAPK3
Pertussis	9/76	0.161084	0.430897	0	0	1.52491	2.78424	PYCARD;JUN;CFL1;CALM3;FOS;CALM1;CALM2;GNAI2;MAPK3
Purine metabolism	14/129	0.16177	0.430897	0	0	1.38266	2.51863	PRPS1;PDE6G;GMPR2;NME2;NME4;DCK;HDDC3;APRT;NME1;NT5E;PNP;PKM;GUK1;IMPDH2
Endocytosis	25/252	0.171541	0.452807	0	0	1.25173	2.20671	ARF3;ARF1;RAB5C;ARPC1B;ARPC1A;CXCR4;IL2RG;SNX3;PARD6A;CHMP1B;AP2S1;AP2M1;HSPA8;HLA-B;HLA-C;ARPC4;ARPC5;HLA-E;BIN1;ARPC3;CHMP2A;CHMP4B;FOLR2;ARF5;ARF6
Endometrial cancer	7/58	0.187944	0.487828	0	0	1.55757	2.60365	CDKN1A;MAP2K2;GADD45B;BAD;GADD45A;BAX;MAPK3
Phototransduction	4/28	0.188138	0.487828	0	0	1.89061	3.1584	PDE6G;CALM3;CALM1;CALM2
Renin secretion	8/69	0.194447	0.499764	0	0	1.48837	2.43735	PTGER4;ORAI1;CALM3;ADRB2;CALM1;CALM2;CTSB;GNAI2
cGMP-PKG signaling pathway	17/167	0.196569	0.500824	0	0	1.28713	2.09382	VASP;MAP2K2;BAD;ADRB2;GNAI2;PPP1CA;CREB3;RGS2;VDAC1;CALM3;CALM1;SLC25A5;MYL9;CALM2;SLC25A4;SLC25A6;MAPK3
Hepatitis C	16/157	0.204163	0.515688	0	0	1.28857	2.04733	CDKN1A;MAP2K2;CD81;YWHAB;BAD;NFKBIA;PPP2CA;SOCS3;CDK4;CLDN7;IRF7;CYCS;BAX;FADD;YWHAH;MAPK3
Mineral absorption	7/60	0.211197	0.528895	0	0	1.49863	2.33031	SLC9A3;FTH1;MT1F;HMOX1;MT1X;SLC39A4;FTL
Steroid biosynthesis	3/20	0.217847	0.540924	0	0	2.00134	3.04998	CYP51A1;LIPA;TM7SF2
Insulin signaling pathway	14/137	0.220679	0.543354	0	0	1.29217	1.95252	MAP2K2;BAD;RPS6;PPP1CA;SOCS3;SOCS1;G6PC3;EIF4EBP1;FLOT1;CALM3;CALM1;CALM2;FBP1;MAPK3
Melanoma	8/72	0.227111	0.549947	0	0	1.41837	2.10247	CDKN1A;MAP2K2;GADD45B;BAD;GADD45A;CDK4;BAX;MAPK3
Non-small cell lung cancer	8/72	0.227111	0.549947	0	0	1.41837	2.10247	CDKN1A;MAP2K2;GADD45B;BAD;GADD45A;CDK4;BAX;MAPK3
Hepatitis B	16/162	0.240725	0.578134	0	0	1.2441	1.77173	EGR2;JUN;CDKN1A;MAP2K2;PCNA;ATP6AP1;YWHAB;BAD;FOS;NFKBIA;CREB3;IRF7;CYCS;BAX;FADD;MAPK3
Glucagon signaling pathway	11/107	0.24956	0.594481	0	0	1.30032	1.80491	LDHB;CREB3;LDHA;G6PC3;PKM;PRMT1;PGAM1;CALM3;CALM1;CALM2;FBP1
Porphyrin and chlorophyll metabolism	5/43	0.267733	0.632627	0	0	1.49237	1.96659	UROD;HMBS;HMOX1;UGT2B17;HCCS
Fanconi anemia pathway	6/54	0.271831	0.637171	0	0	1.41785	1.84686	CENPX;RPA3;UBE2T;SLX1A;FANCF;CENPS
Vasopressin-regulated water reabsorption	5/44	0.283739	0.659805	0	0	1.45402	1.83163	CREB3;RAB5C;ARHGDIB;DYNLL1;DYNLL2
Lipid and atherosclerosis	20/215	0.293469	0.677059	0	0	1.16412	1.42719	HSPA8;JUN;XBP1;HSP90AB1;HSPA5;BAD;CYBB;CYBA;FOS;PYCARD;NFKBIA;TNFSF10;IRF7;CYCS;BAX;CALM3;RAC1;CALM1;CALM2;MAPK3
Synaptic vesicle cycle	8/78	0.297455	0.677695	0	0	1.29637	1.57184	ATP6V0B;ATP6V1G1;ATP6V0E1;AP2S1;ATP6V0E2;ATP6V0C;AP2M1;ATP6V1F
Acute myeloid leukemia	7/67	0.299483	0.677695	0	0	1.32328	1.59548	SPI1;MAP2K2;BCL2A1;BAD;EIF4EBP1;DUSP6;MAPK3
cAMP signaling pathway	20/216	0.300684	0.677695	0	0	1.15812	1.39171	JUN;MAP2K2;BAD;FOS;ADRB2;GNAI2;PPP1CA;NFKBIA;POMC;CREB3;RRAS;FXYD1;RAC2;ORAI1;CALM3;RAC1;CALM1;MYL9;CALM2;MAPK3
Amphetamine addiction	7/69	0.326088	0.721846	0	0	1.28046	1.43486	CREB3;JUN;CALM3;FOS;CALM1;CALM2;PPP1CA
Renal cell carcinoma	7/69	0.326088	0.721846	0	0	1.28046	1.43486	CDKN1A;JUN;MAP2K2;BAD;ELOB;RAC1;MAPK3
Small cell lung cancer	9/92	0.329232	0.721846	0	0	1.22988	1.36639	NFKBIA;CDKN1A;GADD45B;GADD45A;CDK4;CKS2;BAX;CYCS;CKS1B
Pyruvate metabolism	5/47	0.332662	0.721846	0	0	1.34994	1.48579	LDHB;GRHPR;LDHA;PKM;MDH2
C-type lectin receptor signaling pathway	10/104	0.335055	0.721846	0	0	1.20664	1.31942	PYCARD;NFKBIA;EGR2;JUN;RRAS;CALM3;LSP1;CALM1;CALM2;MAPK3
Toll-like receptor signaling pathway	10/104	0.335055	0.721846	0	0	1.20664	1.31942	NFKBIA;JUN;MAP2K2;TOLLIP;IRF7;TLR7;FADD;RAC1;FOS;MAPK3
Central carbon metabolism in cancer	7/70	0.33953	0.726148	0	0	1.26006	1.36111	LDHB;G6PD;LDHA;MAP2K2;PKM;PGAM1;MAPK3
VEGF signaling pathway	6/59	0.344543	0.73153	0	0	1.28374	1.36787	MAP2K2;BAD;RAC2;HSPB1;RAC1;MAPK3
Adherens junction	7/71	0.35304	0.744178	0	0	1.24031	1.29137	CSNK2B;RAC2;RAC1;ACP1;ACTB;ACTG1;MAPK3
Neurotrophin signaling pathway	11/119	0.371255	0.765077	0	0	1.15508	1.14453	NFKBIA;JUN;MAP2K2;BAD;ARHGDIB;BAX;CALM3;RAC1;CALM1;CALM2;MAPK3
Primary immunodeficiency	4/38	0.371748	0.765077	0	0	1.33382	1.31987	CD79A;ORAI1;RFXANK;IL2RG
Natural killer cell mediated cytotoxicity	12/131	0.37377	0.765077	0	0	1.14363	1.12546	NCR3;MAP2K2;TYROBP;TNFSF10;HLA-B;RAC2;HLA-C;CD48;RAC1;HCST;HLA-E;MAPK3
Fatty acid elongation	3/27	0.376594	0.765077	0	0	1.41708	1.3839	ACAA2;ECHS1;TECR
Drug metabolism	10/108	0.379277	0.765077	0	0	1.15714	1.12183	GSTM4;GSTO1;MGST3;GSTP1;IMPDH2;CMPK1;NME2;UGT2B17;NME4;NME1
Cholesterol metabolism	5/50	0.382248	0.765077	0	0	1.25974	1.21147	NPC2;TSPO;LPL;VDAC1;LIPA
N-Glycan biosynthesis	5/50	0.382248	0.765077	0	0	1.25974	1.21147	DPM3;RPN2;DAD1;DOLK;MGAT2
Dopaminergic synapse	12/132	0.383844	0.765077	0	0	1.13404	1.08586	PPP2CA;CREB3;GNG10;GSK3A;GNG5;GNB2;CALM3;FOS;CALM1;CALM2;GNAI2;PPP1CA
Circadian entrainment	9/97	0.387888	0.767913	0	0	1.15968	1.09827	GNG10;GNG5;GNB2;CALM3;FOS;CALM1;CALM2;GNAI2;MAPK3
NOD-like receptor signaling pathway	16/181	0.397402	0.781469	0	0	1.09969	1.0148	GABARAPL2;JUN;HSP90AB1;CYBB;CYBA;TXN;GABARAP;TXN2;PYCARD;NFKBIA;IRF7;VDAC1;CARD16;FADD;CTSB;MAPK3
Systemic lupus erythematosus	12/135	0.41419	0.809052	0	0	1.1062	0.975034	HLA-DRB5;HLA-DMA;HLA-DPB1;HLA-DRA;SNRPD3;HLA-DOA;HLA-DOB;HLA-DQA2;HLA-DRB1;SNRPB;HLA-DPA1;HLA-DQB1
Metabolism of xenobiotics by cytochrome P450	7/76	0.42102	0.809492	0	0	1.15011	0.994935	GSTM4;CBR1;AKR7A2;GSTO1;GSTP1;MGST3;UGT2B17
Gap junction	8/88	0.42247	0.809492	0	0	1.13371	0.976841	TUBA1B;TUBA1A;MAP2K2;TUBB;TUBB4B;TUBA4A;GNAI2;MAPK3
TNF signaling pathway	10/112	0.423947	0.809492	0	0	1.11152	0.953845	NFKBIA;SOCS3;CREB3;JUN;CEBPB;LTA;FADD;FOS;JUNB;MAPK3
Bladder cancer	4/41	0.428229	0.809492	0	0	1.22547	1.03932	CDKN1A;MAP2K2;CDK4;MAPK3
Homologous recombination	4/41	0.428229	0.809492	0	0	1.22547	1.03932	BABAM1;POLD4;RPA3;POLD2
Human papillomavirus infection	28/331	0.436403	0.819288	0	0	1.04787	0.868878	PTGER4;CDKN1A;PPP2CA;PARD6A;CHAD;EIF4EBP1;FADD;ATP6V0E2;ATP6V1F;MAPK3;BCAP31;HES6;ATP6V1G1;ATP6V0B;ATP6V0E1;MAP2K2;ATP6AP1;BAD;HLA-B;HLA-C;ISG15;HLA-E;CREB3;PKM;CDK4;MFNG;BAX;ATP6V0C
Rap1 signaling pathway	18/210	0.439004	0.819288	0	0	1.06293	0.875052	VASP;MAP2K2;VEGFB;EFNA4;ACTB;GNAI2;ACTG1;PARD6A;RRAS;ID1;RAC2;CALM3;RAC1;PFN1;CALM1;CALM2;PFN2;MAPK3
Long-term potentiation	6/67	0.46292	0.852312	0	0	1.1149	0.858693	MAP2K2;CALM3;CALM1;CALM2;MAPK3;PPP1CA
Pathways in cancer	44/531	0.463565	0.852312	0	0	1.02436	0.787534	PTGER4;CDKN1A;SPI1;HSP90AB1;GSTP1;MGST3;CXCR4;IL2RG;GNAI2;CKS1B;FRAT1;GNG10;FRAT2;MECOM;GNG5;RAC2;HMOX1;PMAIP1;ELOB;FADD;RAC1;IL13RA1;SKP1;MAPK3;GSTM4;JUN;MAP2K2;GADD45B;GSTO1;TPM3;GADD45A;BAD;TXNRD1;VEGFB;FOS;NFKBIA;CDK4;GNB2;CKS2;CYCS;BAX;CALM3;CALM1;CALM2
Galactose metabolism	3/31	0.465426	0.852312	0	0	1.21437	0.928755	G6PC3;AKR1B1;GLA
Relaxin signaling pathway	11/129	0.477104	0.86827	0	0	1.05661	0.781915	NFKBIA;CREB3;GNG10;JUN;MAP2K2;GNG5;GNB2;VEGFB;FOS;GNAI2;MAPK3
One carbon pool by folate	2/20	0.49066	0.885141	0	0	1.25926	0.896597	SHMT2;MTHFS
IL-17 signaling pathway	8/94	0.497373	0.885141	0	0	1.05426	0.736314	NFKBIA;CEBPB;JUN;HSP90AB1;JUND;FOS;FADD;MAPK3
Basal transcription factors	4/45	0.501182	0.885141	0	0	1.10567	0.763781	GTF2A2;TAF10;TAF9;GTF2H5
Peroxisome	7/82	0.501443	0.885141	0	0	1.05776	0.730134	PRDX5;PRDX1;ECH1;CAT;PXMP2;MPV17L2;SOD1
Sphingolipid signaling pathway	10/119	0.501479	0.885141	0	0	1.03974	0.717619	PPP2CA;MAP2K2;SMPD1;RAC2;BAX;RAC1;CTSD;S1PR4;GNAI2;MAPK3
Type II diabetes mellitus	4/46	0.518796	0.910223	0	0	1.07929	0.708275	SOCS3;SOCS1;PKM;MAPK3
Pentose and glucuronate interconversions	3/34	0.528213	0.915778	0	0	1.09667	0.699959	DCXR;AKR1B1;UGT2B17
Propanoate metabolism	3/34	0.528213	0.915778	0	0	1.09667	0.699959	LDHB;LDHA;ECHS1
Prostate cancer	8/97	0.533782	0.919989	0	0	1.01856	0.639419	NFKBIA;CREB3;CDKN1A;MAP2K2;HSP90AB1;BAD;GSTP1;MAPK3
ErbB signaling pathway	7/85	0.540311	0.925796	0	0	1.01691	0.62602	CDKN1A;JUN;MAP2K2;BAD;EIF4EBP1;AREG;MAPK3
Choline metabolism in cancer	8/98	0.545699	0.929592	0	0	1.00719	0.610041	JUN;MAP2K2;EIF4EBP1;RAC2;RAC1;FOS;PLPP3;MAPK3
Platelet activation	10/124	0.55509	0.937872	0	0	0.993862	0.585011	VASP;VAMP8;ORAI1;ACTB;MYL12A;ACTG1;MYL12B;GNAI2;MAPK3;PPP1CA
Glycerolipid metabolism	5/61	0.557549	0.937872	0	0	1.01168	0.59103	AKR1B1;LPL;PLPP3;AGPAT2;GLA
AGE-RAGE signaling pathway in diabetic complications	8/100	0.569152	0.937872	0	0	0.985184	0.555257	EGR1;JUN;CDK4;VEGFB;CYBB;BAX;RAC1;MAPK3
Progesterone-mediated oocyte maturation	8/100	0.569152	0.937872	0	0	0.985184	0.555257	MAD2L2;ANAPC13;HSP90AB1;CDC26;ANAPC11;GNAI2;MAPK3;MAD2L1
Cocaine addiction	4/49	0.569765	0.937872	0	0	1.00717	0.566564	CREB3;JUN;CDK5;GNAI2
Sphingolipid metabolism	4/49	0.569765	0.937872	0	0	1.00717	0.566564	SMPD1;PSAP;PLPP3;GLA
Melanogenesis	8/101	0.580674	0.950488	0	0	0.974537	0.529726	POMC;CREB3;MAP2K2;CALM3;CALM1;CALM2;GNAI2;MAPK3
Gastric acid secretion	6/76	0.58828	0.95759	0	0	0.971075	0.515206	CALM3;CALM1;CALM2;ACTB;ACTG1;GNAI2
Chagas disease	8/102	0.592049	0.9584	0	0	0.964117	0.505357	NFKBIA;PPP2CA;JUN;FADD;CALR;FOS;GNAI2;MAPK3
mTOR signaling pathway	12/154	0.600613	0.964483	0	0	0.957187	0.487978	ATP6V1G1;RRAGA;MAP2K2;RPS6;DDIT4;EIF4EBP1;LAMTOR2;LAMTOR1;LAMTOR4;ATP6V1F;MAPK3;LAMTOR5
Taurine and hypotaurine metabolism	1/11	0.605682	0.964483	0	0	1.13313	0.56815	ADO
Ubiquinone and other terpenoid-quinone biosynthesis	1/11	0.605682	0.964483	0	0	1.13313	0.56815	VKORC1
NF-kappa B signaling pathway	8/104	0.614336	0.972976	0	0	0.943928	0.459894	NFKBIA;GADD45B;BCL2A1;GADD45A;CSNK2B;LTA;LTB;LTBR
Various types of N-glycan biosynthesis	3/39	0.622956	0.977138	0	0	0.944101	0.446824	RPN2;DAD1;MGAT2
Endocrine and other factor-regulated calcium reabsorption	4/53	0.632749	0.977138	0	0	0.92475	0.423241	KLK1;AP2S1;KLK2;AP2M1
Glycosaminoglycan biosynthesis	4/53	0.632749	0.977138	0	0	0.92475	0.423241	B3GALT6;CHST14;CHST2;HS3ST1
Glycosylphosphatidylinositol (GPI)-anchor biosynthesis	2/26	0.634758	0.977138	0	0	0.944136	0.42912	GPAA1;PIGP
Parathyroid hormone synthesis, secretion and action	8/106	0.635969	0.977138	0	0	0.924563	0.418463	EGR1;CREB3;CDKN1A;JUND;NACA;FOS;GNAI2;MAPK3
GnRH signaling pathway	7/93	0.636974	0.977138	0	0	0.921909	0.415806	EGR1;JUN;MAP2K2;CALM3;CALM1;CALM2;MAPK3
TGF-beta signaling pathway	7/94	0.648206	0.989189	0	0	0.911263	0.395075	PPP2CA;TFDP1;ID1;ID3;FMOD;SKP1;MAPK3
Breast cancer	11/147	0.653947	0.989482	0	0	0.915863	0.388993	FRAT1;JUN;CDKN1A;FRAT2;MAP2K2;GADD45B;GADD45A;CDK4;BAX;FOS;MAPK3
Fc epsilon RI signaling pathway	5/68	0.655152	0.989482	0	0	0.898931	0.380147	MAP2K2;ALOX5AP;RAC2;RAC1;MAPK3
Non-homologous end-joining	1/13	0.667081	0.999995	0	0	0.94417	0.382242	FEN1
Adrenergic signaling in cardiomyocytes	11/150	0.680041	0.999995	0	0	0.895949	0.34548	PPP2CA;CREB3;TPM3;CALM3;ADRB2;CALM1;CALM2;SCN1B;GNAI2;MAPK3;PPP1CA
Prolactin signaling pathway	5/70	0.680351	0.999995	0	0	0.871176	0.33553	SOCS3;MAP2K2;SOCS1;FOS;MAPK3
RIG-I-like receptor signaling pathway	5/70	0.680351	0.999995	0	0	0.871176	0.33553	NFKBIA;IRF7;PIN1;ISG15;FADD
Fat digestion and absorption	3/43	0.688774	0.999995	0	0	0.849506	0.316732	PLPP3;AGPAT2;SLC27A4
Fatty acid degradation	3/43	0.688774	0.999995	0	0	0.849506	0.316732	ACAA2;ECHS1;ECI1
Ras signaling pathway	17/232	0.704316	0.999995	0	0	0.894794	0.313651	MAP2K2;RAB5C;BAD;VEGFB;RASAL2;EFNA4;GNG10;RRAS;GNG5;GNB2;RAC2;CALM3;RAC1;CALM1;CALM2;ARF6;MAPK3
Citrate cycle (TCA cycle)	2/30	0.711772	0.999995	0	0	0.809083	0.275086	MDH2;SDHD
Thiamine metabolism	1/15	0.718924	0.999995	0	0	0.809201	0.267036	ACP1
Axon guidance	13/182	0.723314	0.999995	0	0	0.870536	0.281976	CXCR4;EFNA4;MYL12A;MYL12B;GNAI2;PARD6A;RRAS;CDK5;CFL1;RAC2;RAC1;MYL9;MAPK3
PPAR signaling pathway	5/74	0.72694	0.999995	0	0	0.820494	0.261665	FABP5;UBC;LPL;DBI;SLC27A4
Long-term depression	4/60	0.72772	0.999995	0	0	0.808847	0.257083	PPP2CA;MAP2K2;GNAI2;MAPK3
Longevity regulating pathway	7/102	0.730323	0.999995	0	0	0.83416	0.26215	HSPA8;CREB3;ATG101;CAT;EIF4EBP1;BAX;SOD1
GABAergic synapse	6/89	0.738063	0.999995	0	0	0.818397	0.248568	GABARAPL2;GNG10;GNG5;GNB2;GABARAP;GNAI2
PD-L1 expression and PD-1 checkpoint pathway in cancer	6/89	0.738063	0.999995	0	0	0.818397	0.248568	NFKBIA;JUN;MAP2K2;CSNK2B;FOS;MAPK3
Chemical carcinogenesis	17/239	0.748513	0.999995	0	0	0.866246	0.250922	GSTM4;CBR1;JUN;MAP2K2;HSP90AB1;GSTO1;BAD;MGST3;GSTP1;UGT2B17;FOS;ADRB2;KLF4;GNAI2;CREB3;EIF4EBP1;MAPK3
Valine, leucine and isoleucine degradation	3/48	0.7584	0.999995	0	0	0.75491	0.208766	ACAA2;ECHS1;HSD17B10
Growth hormone synthesis, secretion and action	8/119	0.758616	0.999995	0	0	0.8157	0.225346	SOCS3;CREB3;MAP2K2;SOCS1;FOS;JUNB;GNAI2;MAPK3
SNARE interactions in vesicular transport	2/33	0.760194	0.999995	0	0	0.730665	0.200335	VAMP8;VAMP5
Vascular smooth muscle contraction	9/133	0.760425	0.999995	0	0	0.821381	0.224958	MYL6;MAP2K2;CALM3;MYL6B;CALM1;MYL9;CALM2;MAPK3;PPP1CA
Focal adhesion	14/201	0.761306	0.999995	0	0	0.846948	0.23098	VASP;JUN;BAD;VEGFB;ACTB;MYL12A;MYL12B;PPP1CA;ACTG1;CHAD;RAC2;RAC1;MYL9;MAPK3
Basal cell carcinoma	4/63	0.762345	0.999995	0	0	0.767593	0.208291	CDKN1A;GADD45B;GADD45A;BAX
Phenylalanine metabolism	1/17	0.762698	0.999995	0	0	0.707973	0.191785	MIF
Neutrophil extracellular trap formation	13/189	0.770775	0.999995	0	0	0.835591	0.217554	MAP2K2;CYBB;CYBA;ACTB;ACTG1;RAC2;VDAC1;TLR7;RAC1;SLC25A5;SLC25A4;SLC25A6;MAPK3
Fatty acid biosynthesis	1/18	0.78196	0.999995	0	0	0.666292	0.163876	HSD17B8
Arginine and proline metabolism	3/50	0.782487	0.999995	0	0	0.722708	0.177264	GAMT;PYCR2;SRM
Insulin resistance	7/108	0.782536	0.999995	0	0	0.784348	0.192334	NFKBIA;SOCS3;CREB3;G6PC3;TRIB3;SLC27A4;PPP1CA
Nicotinate and nicotinamide metabolism	2/35	0.788419	0.999995	0	0	0.686308	0.163153	NT5E;PNP
Chemokine signaling pathway	13/192	0.789298	0.999995	0	0	0.821451	0.194365	GSK3A;BAD;CXCR4;CXCL16;GNAI2;NFKBIA;GNG10;GNG5;GNB2;CXCR3;RAC2;RAC1;MAPK3
Tyrosine metabolism	2/36	0.801402	0.999995	0	0	0.666086	0.147466	FAHD1;MIF
Aldosterone synthesis and secretion	6/98	0.816148	0.999995	0	0	0.737974	0.149926	POMC;CREB3;ORAI1;CALM3;CALM1;CALM2
Cholinergic synapse	7/113	0.819974	0.999995	0	0	0.747146	0.148295	CREB3;GNG10;GNG5;GNB2;FOS;GNAI2;MAPK3
Adipocytokine signaling pathway	4/69	0.821182	0.999995	0	0	0.69651	0.13722	NFKBIA;POMC;SOCS3;G6PC3
MAPK signaling pathway	20/294	0.824323	0.999995	0	0	0.824881	0.159362	HSPA8;JUN;DUSP2;JUND;MAP2K2;GADD45B;GADD45A;DUSP1;VEGFB;HSPB1;FOS;AREG;EFNA4;DUSP6;RRAS;MECOM;STMN1;RAC2;RAC1;MAPK3
Viral protein interaction with cytokine and cytokine receptor	6/100	0.830743	0.999995	0	0	0.722193	0.13392	CXCR3;TNFSF10;LTA;CXCR4;LTBR;IL2RG
PI3K-Akt signaling pathway	24/354	0.847496	0.999995	0	0	0.82139	0.135915	CDKN1A;MAP2K2;HSP90AB1;YWHAB;BAD;RPS6;VEGFB;IL2RG;AREG;EFNA4;PPP2CA;CREB3;TCL1A;GNG10;G6PC3;GNG5;CDK4;GNB2;DDIT4;CHAD;EIF4EBP1;RAC1;YWHAH;MAPK3
T cell receptor signaling pathway	6/104	0.857137	0.999995	0	0	0.692564	0.106764	NFKBIA;JUN;MAP2K2;CDK4;FOS;MAPK3
Proximal tubule bicarbonate reclamation	1/23	0.857213	0.999995	0	0	0.514722	0.0793025	SLC9A3
Tryptophan metabolism	2/42	0.865379	0.999995	0	0	0.565988	0.0818346	ECHS1;CAT
Thyroid hormone synthesis	4/75	0.867443	0.999995	0	0	0.637441	0.0906477	CREB3;HSPA5;GPX7;PDIA4
Notch signaling pathway	3/59	0.867444	0.999995	0	0	0.60626	0.0862128	PSENEN;APH1A;MFNG
Biosynthesis of unsaturated fatty acids	1/27	0.89824	0.999995	0	0	0.435439	0.0467302	TECR
Carbohydrate digestion and absorption	2/47	0.903602	0.999995	0	0	0.502963	0.0509832	G6PC3;SLC2A5
Other types of O-glycan biosynthesis	2/47	0.903602	0.999995	0	0	0.502963	0.0509832	C1GALT1C1;MFNG
Serotonergic synapse	6/113	0.904256	0.999995	0	0	0.633999	0.0638075	GNG10;GNG5;DUSP1;GNB2;GNAI2;MAPK3
Cortisol synthesis and secretion	3/65	0.906387	0.999995	0	0	0.547411	0.0538041	POMC;CREB3;ORAI1
Butanoate metabolism	1/28	0.906504	0.999995	0	0	0.419289	0.0411572	ECHS1
Inflammatory mediator regulation of TRP channels	5/98	0.907438	0.999995	0	0	0.607956	0.0590507	PTGER4;CALM3;CALM1;CALM2;PPP1CA
Herpes simplex virus 1 infection	33/498	0.908168	0.999995	0	0	0.800028	0.0770636	SOCS3;HLA-DMA;ZNF749;EIF4EBP1;ZNF669;FADD;HLA-DOA;HLA-DQA2;HLA-DOB;B2M;HLA-DPA1;CD74;HLA-DRB5;BAD;ALYREF;HLA-B;HLA-C;HLA-E;PPP1CA;BST2;NFKBIA;ZNF816;HLA-DPB1;IRF7;LTA;HLA-DRA;CYCS;BAX;ZNF853;CALR;HLA-DRB1;HLA-DQB1;SRSF9
Glutamatergic synapse	6/114	0.908558	0.999995	0	0	0.628094	0.0602323	GNG10;GNG5;GNB2;HOMER3;GNAI2;MAPK3
Ether lipid metabolism	2/49	0.91584	0.999995	0	0	0.481508	0.0423313	PLPP3;PAFAH1B3
Hippo signaling pathway	9/163	0.91972	0.999995	0	0	0.660285	0.0552562	PPP2CA;PARD6A;YWHAB;ID1;AREG;ACTB;ACTG1;YWHAH;PPP1CA
Ascorbate and aldarate metabolism	1/30	0.921074	0.999995	0	0	0.39033	0.032091	UGT2B17
beta-Alanine metabolism	1/30	0.921074	0.999995	0	0	0.39033	0.032091	ECHS1
Malaria	2/50	0.921396	0.999995	0	0	0.471451	0.0385956	GYPC;CD81
Gastric cancer	8/149	0.92366	0.999995	0	0	0.641093	0.0509103	FRAT1;CDKN1A;FRAT2;MAP2K2;GADD45B;GADD45A;BAX;MAPK3
Circadian rhythm	1/31	0.927484	0.999995	0	0	0.377298	0.0284028	SKP1
AMPK signaling pathway	6/120	0.931007	0.999995	0	0	0.594841	0.0425241	PPP2CA;CREB3;G6PC3;EIF4EBP1;EEF2;FBP1
Cushing syndrome	8/155	0.941077	0.999995	0	0	0.614723	0.0373325	POMC;CREB3;CDKN1A;MAP2K2;CDK4;ORAI1;GNAI2;MAPK3
Alcoholism	10/186	0.941449	0.999995	0	0	0.641566	0.0387086	CREB3;GNG10;GNG5;GNB2;CALM3;CALM1;CALM2;GNAI2;MAPK3;PPP1CA
Morphine addiction	4/91	0.943843	0.999995	0	0	0.519756	0.0300396	GNG10;GNG5;GNB2;GNAI2
Regulation of lipolysis in adipocytes	2/55	0.944353	0.999995	0	0	0.426858	0.02444	ADRB2;GNAI2
Proteoglycans in cancer	11/205	0.949625	0.999995	0	0	0.640007	0.0330809	CD63;CDKN1A;MAP2K2;RRAS;RPS6;RAC1;NUDT16L1;ACTB;PPP1CA;ACTG1;MAPK3
Salivary secretion	4/93	0.949827	0.999995	0	0	0.508021	0.0261506	CALM3;ADRB2;CALM1;CALM2
Mucin type O-glycan biosynthesis	1/36	0.952525	0.999995	0	0	0.32331	0.0157254	C1GALT1C1
Starch and sucrose metabolism	1/36	0.952525	0.999995	0	0	0.32331	0.0157254	G6PC3
Aldosterone-regulated sodium reabsorption	1/37	0.956382	0.999995	0	0	0.314312	0.0140176	MAPK3
Phosphatidylinositol signaling system	4/97	0.960074	0.999995	0	0	0.486064	0.0198045	CALM3;CALM1;CDIPT;CALM2
Phospholipase D signaling pathway	7/148	0.960925	0.999995	0	0	0.560609	0.0223455	ARF1;MAP2K2;RRAS;PLPP3;AGPAT2;ARF6;MAPK3
Arachidonic acid metabolism	2/61	0.963512	0.999995	0	0	0.383323	0.0142481	CBR1;GPX7
Steroid hormone biosynthesis	2/61	0.963512	0.999995	0	0	0.383323	0.0142481	UGT2B17;HSD17B8
Wnt signaling pathway	8/166	0.964117	0.999995	0	0	0.571581	0.0208873	FRAT1;JUN;FRAT2;CSNK2B;RAC2;CACYBP;RAC1;SKP1
Lysine degradation	2/63	0.968352	0.999995	0	0	0.370714	0.011922	ECHS1;MECOM
GnRH secretion	2/64	0.970534	0.999995	0	0	0.364715	0.0109082	MAP2K2;MAPK3
Thyroid hormone signaling pathway	5/121	0.972249	0.999995	0	0	0.4868	0.0137001	MAP2K2;BAD;ACTB;ACTG1;MAPK3
Transcriptional misregulation in cancer	9/192	0.977221	0.999995	0	0	0.554765	0.0127829	LYL1;CDKN1A;CEBPB;SPI1;GADD45B;BCL2A1;GADD45A;BAX;DUSP6
Calcium signaling pathway	12/240	0.977328	0.999995	0	0	0.593331	0.0136067	ORAI3;VEGFB;ORAI1;CXCR4;VDAC1;CALM3;ADRB2;CALM1;SLC25A5;CALM2;SLC25A4;SLC25A6
Glycosphingolipid biosynthesis	1/45	0.977858	0.999995	0	0	0.257052	0.00575551	GLA
Hypertrophic cardiomyopathy	3/90	0.980342	0.999995	0	0	0.389576	0.0077347	TPM3;ACTB;ACTG1
Amino sugar and nucleotide sugar metabolism	1/48	0.98283	0.999995	0	0	0.240605	0.004167	MPI
Inositol phosphate metabolism	2/73	0.984625	0.999995	0	0	0.318327	0.00493231	TPI1;CDIPT
Dilated cardiomyopathy	3/96	0.986758	0.999995	0	0	0.364323	0.00485671	TPM3;ACTB;ACTG1
Glycerophospholipid metabolism	3/98	0.988408	0.999995	0	0	0.356614	0.004158	PLPP3;CDIPT;AGPAT2
Arrhythmogenic right ventricular cardiomyopathy	2/77	0.98853	0.999995	0	0	0.301284	0.00347569	ACTB;ACTG1
Amoebiasis	3/102	0.991135	0.999995	0	0	0.34213	0.00304656	RAB5C;PRDX1;HSPB1
Signaling pathways regulating pluripotency of stem cells	5/143	0.992141	0.999995	0	0	0.408701	0.00322465	MAP2K2;ID1;ID3;KLF4;MAPK3
Complement and coagulation cascades	2/85	0.993655	0.999995	0	0	0.272126	0.001732	SERPINF2;CD59
Bile secretion	2/90	0.995634	0.999995	0	0	0.256594	0.00112275	SLC9A3;UGT2B17
Cytokine-cytokine receptor interaction	13/295	0.995935	0.999995	0	0	0.518467	0.00211162	TNFSF12;CXCR4;IL2RG;CXCL16;CXCR3;TNFSF10;LTA;CD27;TNFSF9;TNFRSF17;LTB;LTBR;IL13RA1
Aminoacyl-tRNA biosynthesis	1/66	0.996269	0.999995	0	0	0.173805	0.000649752	MARS2
Retinol metabolism	1/68	0.996851	0.999995	0	0	0.168599	0.000531804	UGT2B17
JAK-STAT signaling pathway	5/162	0.997522	0.999995	0	0	0.358866	0.000890218	SOCS3;CDKN1A;SOCS1;IL2RG;IL13RA1
Insulin secretion	1/86	0.999315	0.999995	0	0	0.132765	9.10045e-05	CREB3
ECM-receptor interaction	1/88	0.999421	0.999995	0	0	0.129699	7.50666e-05	CHAD
Pancreatic secretion	1/102	0.999822	0.999995	0	0	0.111635	1.98941e-05	RAC1
Protein digestion and absorption	1/103	0.999836	0.999995	0	0	0.110535	1.81207e-05	SLC9A3
MicroRNAs in cancer	10/310	0.999879	0.999995	0	0	0.373821	4.51083e-05	CDKN1A;MARCKS;MAP2K2;SOCS1;STMN1;DDIT4;HMOX1;VIM;EFNA4;MAPK3
Neuroactive ligand-receptor interaction	8/341	0.999994	0.999995	0	0	0.268596	1.6095e-06	PTGER4;POMC;CHRNB1;NMB;TSPO;UTS2;ADRB2;S1PR4
Olfactory transduction	4/440	0.999995	0.999995	0	0	0.101734	5.05858e-07	RGS2;CALM3;CALM1;CALM2

## Sheet: Down_KEGG_2021_Human
Table S8: pathways deregulated in B-cells accordi to CH status
Term	Overlap	P.value	Adjusted.P.value	Old.P.value	Old.Adjusted.P.value	Odds.Ratio	Combined.Score	Genes
T cell receptor signaling pathway	47/104	6.23288e-11	1.8948e-08	0	0	3.90188	91.6887	GSK3B;PIK3CD;CBLB;PIK3CB;RASGRP1;IKBKB;PPP3CA;MAPK9;PPP3CB;MAPK8;PPP3CC;GRAP2;AKT3;NCK2;MAPK1;FYN;PLCG1;ICOS;MAP3K7;NCK1;PAK4;VAV3;MAP2K1;CHUK;PDPK1;NFATC3;NFATC2;MAPK14;NFKB1;VAV2;MAPK10;DLG1;CD4;PTPRC;TEC;CD8B;PIK3CA;CD28;PRKCQ;KRAS;CD247;RAF1;SOS1;MAP3K14;SOS2;CARD11;LAT
Phosphatidylinositol signaling system	44/97	2.16934e-10	3.29739e-08	0	0	3.92607	87.3607	DGKG;IPPK;MTMR1;MTMR2;DGKD;MTMR3;ITPR1;MTMR8;PTEN;ITPR2;PIK3CD;PIK3CB;PIK3C2A;MTMR6;MTM1;PIK3C2B;INPP5B;INPP5A;PPIP5K1;INPP5F;PPIP5K2;INPP5D;PLCG2;PIP4K2A;PIP5K1A;PIP5K1B;PLCG1;IP6K1;PRKCB;IPMK;OCRL;PRKCA;SYNJ2;INPP4A;ITPKB;INPP4B;PIKFYVE;SYNJ1;PIK3CA;PI4KA;PIK3C3;PLCB1;DGKI;CDS2
Neurotrophin signaling pathway	48/119	4.29869e-09	4.356e-07	0	0	3.19734	61.5966	YWHAE;GSK3B;ZNF274;CAMK2D;CAMK2A;PIK3CD;PSEN1;PIK3CB;FOXO3;RAP1B;IKBKB;RPS6KA3;MAPK9;MAPK8;RPS6KA5;RAP1A;IRAK2;RPS6KA2;AKT3;ABL1;PLCG2;MAPK1;PLCG1;SH2B3;MAP2K5;MAP3K5;MAP3K3;MAP2K1;MAP3K1;PDPK1;KIDINS220;MATK;GAB1;FRS2;BRAF;MAPK14;NFKB1;MAPK10;PIK3CA;CAMK4;BCL2;RAPGEF1;KRAS;RAF1;SOS1;TP53;CRK;SOS2
Inositol phosphate metabolism	34/73	1.03692e-08	7.88058e-07	0	0	4.1145	75.6428	IPPK;MTMR1;MTMR2;MTMR3;PTEN;MTMR8;PIK3CD;PIK3CB;PIK3C2A;PIK3CG;MTMR6;PIK3C2B;MTM1;INPP5B;INPP5A;INPP5F;INPP5D;PLCG2;PIP4K2A;PIP5K1A;PIP5K1B;PLCG1;IPMK;OCRL;SYNJ2;INPP4A;ITPKB;INPP4B;PIKFYVE;PIK3CA;SYNJ1;PI4KA;PIK3C3;PLCB1
Sphingolipid signaling pathway	46/119	4.25381e-08	2.58632e-06	0	0	2.97809	50.5467	ROCK1;SGMS1;ROCK2;PTEN;PIK3CD;PPP2R2A;PIK3CB;MAPK9;PPP2CB;SGPL1;MAPK8;PPP2R1B;SPTLC2;PPP2R5E;PPP2R3C;AKT3;GNA12;MAPK1;FYN;BID;MAP3K5;MAP2K1;ABCC1;CERS5;CERS6;PRKCB;PDPK1;PRKCE;PPP2R5A;PRKCA;GAB2;MAPK14;SGPP2;NFKB1;SGPP1;ACER2;MAPK10;PIK3CA;PPP2R2B;GNAQ;BCL2;KRAS;RAF1;PLCB1;TP53;NSMAF
Ubiquitin mediated proteolysis	50/140	2.1294e-07	1.0789e-05	0	0	2.62591	40.3399	DET1;UBE3C;CBLB;UBE3A;UBE3B;HERC4;HERC3;HERC2;HERC1;UBE2Q2;CDC27;BTRC;FBXW8;FBXW11;FBXW7;UBE2E1;UBE2E2;UBE4A;UBE4B;PIAS2;PIAS1;DDB1;BIRC6;ANAPC1;PRKN;CUL5;UBA6;MGRN1;CUL3;CUL2;NEDD4L;CBL;COP1;UBR5;UBE2H;MAP3K1;SMURF2;UBE2B;FANCL;SMURF1;HUWE1;UBE2G1;WWP2;CUL4A;UBOX5;ITCH;ERCC8;TRIM37;TRIP12;UBE2K
Autophagy	48/137	7.0594e-07	3.0658e-05	0	0	2.54789	36.0876	RAB1A;MTMR3;ITPR1;PIK3R4;PTEN;WDR41;PIK3CD;PIK3CB;ZFYVE1;TANK;IGF1R;RPTOR;MAPK9;PPP2CB;MAPK8;TBK1;RB1CC1;AKT3;MAPK1;MAP3K7;PRKACB;ATG7;UVRAG;RUBCN;MAP2K1;PDPK1;DAPK2;ATG10;EIF2AK3;RRAS2;ATG14;ATG13;MTOR;MAPK10;VMP1;PIK3CA;RPS6KB1;ATG16L1;ATG2A;BCL2;ULK2;PRKCQ;ULK1;PIK3C3;KRAS;RAF1;ATG2B;BCL2L1
ErbB signaling pathway	34/85	9.42322e-07	3.58082e-05	0	0	3.14409	43.624	GSK3B;CAMK2D;CAMK2A;PIK3CD;CBLB;PIK3CB;CBL;MAPK9;MAPK8;AKT3;NCK2;ABL1;PLCG2;ABL2;MAPK1;PLCG1;NCK1;PAK4;MAP2K4;MAP2K1;PRKCB;GAB1;PRKCA;BRAF;MTOR;PTK2;MAPK10;PIK3CA;RPS6KB1;KRAS;RAF1;SOS1;CRK;SOS2
Fc epsilon RI signaling pathway	29/68	1.23242e-06	4.16283e-05	0	0	3.5044	47.6827	PIK3CD;PIK3CB;MAPK9;MAPK8;INPP5D;AKT3;PLCG2;MAPK1;FYN;PLCG1;MAP2K6;VAV3;LYN;MAP2K4;MAP2K1;SYK;PDPK1;PLA2G4C;PRKCA;GAB2;MAPK14;VAV2;MAPK10;PIK3CA;KRAS;RAF1;SOS1;SOS2;LAT
Yersinia infection	47/137	1.81289e-06	5.51117e-05	0	0	2.46622	32.605	GSK3B;ROCK1;ROCK2;WIPF2;PIK3CD;PIK3CB;WASL;ACTR3B;IKBKB;RPS6KA3;MAPK9;ACTR3C;MAPK8;TBK1;RPS6KA2;AKT3;PIP5K1A;MAPK1;PTK2B;PIP5K1B;PLCG1;MAP3K7;MAP2K6;VAV3;MAP2K4;GIT2;MAP2K1;FYB1;ARHGEF12;CHUK;NFATC3;NFATC2;MAPK14;NFKB1;PTK2;VAV2;MAPK10;CD4;CD8B;PIK3CA;GNAQ;ELMO1;TAB2;PKN2;ARHGEF7;CRK;LAT
PD-L1 expression and PD-1 checkpoint pathway in cancer	34/89	3.23414e-06	8.93799e-05	0	0	2.91472	36.8471	PTEN;PIK3CD;PIK3CB;RASGRP1;IKBKB;PPP3CA;PPP3CB;PPP3CC;AKT3;MAPK1;PLCG1;JAK2;MAP2K6;MAP3K3;MAP2K1;CHUK;CSNK2A1;STAT3;NFATC3;NFATC2;MAPK14;MTOR;NFKB1;EML4;CD4;PIK3CA;RPS6KB1;CD28;PRKCQ;KRAS;CD247;RAF1;LAT;TLR2
Cellular senescence	50/156	7.89606e-06	0.000200034	0	0	2.22737	26.1697	RB1;LIN54;MRE11;PTEN;PIK3CD;PIK3CB;PPP1CB;PPP3CA;CCND3;PPP3CB;PPP3CC;AKT3;CHEK1;BTRC;LIN52;MAP2K1;FBXW11;RRAS2;SIRT1;TGFBR1;TGFBR2;RBL2;RBL1;PIK3CA;RAF1;TP53;ITPR1;ITPR2;CACNA1D;FOXO3;FOXO1;MAPK1;TRPM7;E2F3;MAP2K6;SMAD2;SMAD3;NFATC3;NFATC2;HIPK1;MAPK14;NFKB1;HIPK3;MTOR;HIPK2;CDK6;ATM;KRAS;MCU;ATR
Human immunodeficiency virus 1 infection	63/212	9.32523e-06	0.000218067	0	0	1.99881	23.1518	PIK3CD;PIK3CB;DCAF1;IKBKB;PPP3CA;PPP3CB;TBK1;PPP3CC;AP1G1;AKT3;CHEK1;AP1S3;BTRC;MAP3K7;MAP2K1;CHUK;PRKCB;FBXW11;PRKCA;DDB1;PIK3CA;TRAF5;RAF1;CRK;TLR2;CUL5;ITPR1;ITPR2;MAPK9;MAPK8;GNG2;GNG7;PLCG2;MAPK1;PTK2B;RIPK1;PLCG1;BID;PAK4;MAP2K6;LIMK2;NFATC3;NFATC2;MAPK14;PTK2;NFKB1;MTOR;GNAO1;CUL4A;MAPK10;CD4;RPS6KB1;GNAQ;GNB1;BCL2;FAS;ATM;TAB2;KRAS;GNB5;CD247;ATR;BCL2L1
Hepatitis B	51/162	1.1313e-05	0.000245654	0	0	2.16954	24.7102	RB1;ATF2;PIK3CD;PIK3CB;IKBKB;TBK1;CASP10;AKT3;CREB3L2;EP300;JAK2;MAP3K7;MAP2K4;MAP2K1;APAF1;CHUK;PRKCB;DDX58;PRKCA;TGFBR1;TGFBR2;DDB1;PIK3CA;TRAF3;RAF1;SOS1;TP53;SOS2;TLR2;MAPK9;MAPK8;STAT4;MAPK1;PTK2B;E2F3;BID;MAP2K6;CREBBP;SMAD3;MAP3K1;STAT3;NFATC3;NFATC2;BRAF;MAPK14;NFKB1;MAPK10;BCL2;FAS;TAB2;KRAS
Pancreatic cancer	29/76	1.71225e-05	0.000347016	0	0	2.90649	31.8991	RB1;PIK3CD;PIK3CB;BRCA2;IKBKB;MAPK9;MAPK8;AKT3;MAPK1;E2F3;POLK;SMAD2;MAP2K1;SMAD3;CHUK;STAT3;BRAF;TGFBR1;MTOR;NFKB1;TGFBR2;MAPK10;CDK6;PIK3CA;RPS6KB1;KRAS;RAF1;TP53;BCL2L1
Endocytosis	71/252	1.97789e-05	0.000375799	0	0	1.85504	20.0917	WASHC5;TFRC;SH3KBP1;WIPF2;CLTC;CBLB;WASL;AP2A2;IGF1R;EEA1;ZFYVE27;KIF5C;PSD3;USP8;PRKCI;ARAP2;VPS37C;VPS37B;RBSN;TGFBR1;EPN2;TGFBR2;RUFY1;DNM3;AGAP9;ACAP2;ZFYVE16;RABEP1;AGAP6;AGAP5;RUFY2;STAM2;TSG101;NEDD4L;AGAP4;ASAP1;CBL;ACTR3B;SNX4;ACTR3C;SNX1;GRK3;PARD6B;RAB11FIP1;GRK5;MVB12B;PIP5K1A;PIP5K1B;RAB11FIP3;EPS15;CYTH1;SMAD2;ARFGEF1;GIT2;ARFGEF2;SMAD3;SMURF2;IQSEC1;SMURF1;VTA1;GBF1;STAM;AP2B1;IGF2…
Long-term potentiation	26/67	3.26595e-05	0.000584029	0	0	2.98568	30.8402	CAMK2D;CAMK2A;ITPR1;ITPR2;PPP1CB;RAP1B;PPP3CA;RPS6KA3;PPP3CB;PPP3CC;RAP1A;RPS6KA2;EP300;MAPK1;PRKACB;MAP2K1;CREBBP;PRKCB;PRKCA;BRAF;GRIN2B;CAMK4;GNAQ;KRAS;PLCB1;RAF1
Non-small cell lung cancer	27/72	4.7307e-05	0.000798963	0	0	2.82504	28.1341	RB1;PIK3CD;PIK3CB;FOXO3;STK4;FHIT;KIF5C;AKT3;PLCG2;MAPK1;E2F3;POLK;PLCG1;MAP2K1;PDPK1;PRKCB;STAT3;PRKCA;BRAF;EML4;CDK6;PIK3CA;KRAS;RAF1;SOS1;SOS2;TP53
Chronic myeloid leukemia	28/76	5.00274e-05	0.000800439	0	0	2.74685	27.2019	RB1;PIK3CD;PIK3CB;CBL;IKBKB;AKT3;ABL1;MAPK1;E2F3;POLK;MAP2K1;SMAD3;CHUK;BRAF;GAB2;TGFBR1;NFKB1;RUNX1;TGFBR2;CDK6;PIK3CA;KRAS;RAF1;SOS1;CRK;SOS2;TP53;BCL2L1
Thyroid hormone signaling pathway	39/121	6.53566e-05	0.000993421	0	0	2.24202	21.6034	NOTCH2;PFKFB2;GSK3B;ATP2A2;PIK3CD;PIK3CB;FOXO1;MED12L;SLC9A1;MED12;MED14;MED13;AKT3;PLCG2;EP300;MAPK1;ITGAV;PLCG1;PRKACB;NCOA1;NCOA2;MAP2K1;CREBBP;PRKCB;PDPK1;NCOA3;PRKCA;MED27;ESR1;MTOR;MED13L;KAT2B;NCOR1;PIK3CA;CTNNB1;KRAS;RAF1;PLCB1;TP53
Growth hormone synthesis, secretion and action	38/119	0.000100593	0.00145621	0	0	2.211	20.351	ATF2;GSK3B;ITPR1;ITPR2;PIK3CD;ADCY3;CACNA1D;PIK3CB;MAPK9;MAPK8;AKT3;CREB3L2;PLCG2;EP300;MAPK1;PLCG1;JAK2;PRKACB;MAP2K6;MAP2K4;MAP2K1;CREBBP;MAP3K1;PRKCB;STAT3;PRKCA;MAPK14;PTK2;MTOR;MAPK10;PIK3CA;GNAQ;KRAS;RAF1;PLCB1;SOS1;CRK;SOS2
Glioma	27/75	0.000107097	0.00147988	0	0	2.64799	24.2073	RB1;CAMK2D;CAMK2A;PTEN;PIK3CD;PIK3CB;IGF1R;AKT3;PLCG2;MAPK1;E2F3;POLK;PLCG1;MAP2K1;CAMK1D;PRKCB;PRKCA;BRAF;MTOR;CDK6;PIK3CA;CAMK4;KRAS;RAF1;SOS1;SOS2;TP53
B cell receptor signaling pathway	28/81	0.000180001	0.00230271	0	0	2.48695	21.4439	GSK3B;PIK3CD;PIK3CB;RASGRP3;IKBKB;PPP3CA;PPP3CB;PPP3CC;INPP5D;AKT3;PLCG2;MAPK1;VAV3;LYN;MAP2K1;CHUK;SYK;PRKCB;NFATC3;NFATC2;NFKB1;VAV2;PIK3CA;KRAS;RAF1;SOS1;SOS2;CARD11
Proteoglycans in cancer	57/205	0.000181793	0.00230271	0	0	1.81762	15.6545	PIK3CD;PIK3CB;IGF1R;PPP1CB;AKT3;ITGAV;PRKACB;VAV3;MAP2K1;ARHGEF12;PPP1R12A;WNT5B;PRKCB;PDPK1;GAB1;RRAS2;ANK2;FRS2;PRKCA;ANK3;WNT9A;VAV2;TIAM1;PIK3CA;RAF1;PPP1R12B;SOS1;TP53;SOS2;CD44;TLR2;CAMK2D;ROCK1;ROCK2;CAMK2A;ITPR1;ITPR2;CBL;SLC9A1;PLCG2;DROSHA;MAPK1;FLNB;PLCG1;SMAD2;RDX;STAT3;BRAF;MAPK14;ESR1;PTK2;MTOR;RPS6KB1;PDCD4;CTNNB1;FAS;KRAS
Endometrial cancer	22/58	0.00019093	0.00231561	0	0	2.87481	24.6187	GSK3B;MAP2K1;PDPK1;PTEN;PIK3CD;BRAF;PIK3CB;FOXO3;MLH1;PIK3CA;APC;AKT3;MAPK1;CTNNB1;CTNNA3;KRAS;POLK;CTNNA2;RAF1;SOS1;SOS2;TP53
FoxO signaling pathway	40/131	0.000198045	0.00231561	0	0	2.07155	17.6641	SETD7;PTEN;PIK3CD;PRKAG2;PIK3CB;FOXO3;NLK;STK4;FOXO1;IGF1R;IKBKB;MAPK9;MAPK8;AKT3;EP300;MAPK1;MAP2K1;USP7;CREBBP;SMAD3;HOMER1;CHUK;PDPK1;TPTEP2-CSNK1E;STAT3;BRAF;MAPK14;SIRT1;TGFBR1;TGFBR2;RBL2;MAPK10;PIK3CA;ATM;SGK3;KRAS;RAF1;IL7R;SOS1;SOS2
Lipid and atherosclerosis	59/215	0.00020824	0.00234463	0	0	1.78508	15.1318	GSK3B;PIK3CD;PIK3CB;IKBKB;PPP3CA;PPP3CB;TBK1;PPP3CC;AKT3;JAK2;MAP3K7;MAP3K5;VAV3;MAP2K4;APAF1;CHUK;PDPK1;PRKCA;VAV2;PIK3CA;TRAF3;PLCB1;ATF6;TP53;ABCG1;TLR2;CAMK2D;ROCK2;CAMK2A;ITPR1;TANK;RAP1B;MAPK9;MAPK8;RAP1A;CCL5;MAPK1;PLCG1;BID;MAP2K6;ABCA1;LYN;POU2F1;STAT3;EIF2AK3;NFATC3;NFATC2;MAPK14;PTK2;NFKB1;MIB1;SELP;MAPK10;BCL2;FAS;TAB2;KRAS;NOX1;BCL2L1
TNF signaling pathway	35/112	0.000295717	0.00321064	0	0	2.14092	17.3973	ATF2;PIK3CD;PIK3CB;IKBKB;MAPK9;MAPK8;RPS6KA5;CASP10;CCL5;AKT3;CREB3L2;MAPK1;RIPK1;DNM1L;MAP3K7;MAP3K5;MAP2K6;MAP2K4;MAP2K1;EDN1;CHUK;IL15;TRAF1;MAPK14;NFKB1;MAPK10;ITCH;PIK3CA;TRAF3;TRAF5;TAB3;FAS;TAB2;MAP3K14;IL18R1
MAPK signaling pathway	75/294	0.000384196	0.00402743	0	0	1.61764	12.7217	ATF2;RASGRF2;RASGRF1;IL1RAP;DUSP16;IGF1R;IKBKB;RPS6KA3;PPP3CA;PPP3CB;RPS6KA5;PPP3CC;RPS6KA2;AKT3;PRKACB;MAP3K7;MAP3K4;MAP3K5;MAP2K4;MEF2C;MAP2K1;CHUK;PRKCB;PLA2G4C;RRAS2;PRKCA;MAPK8IP3;TGFBR1;TGFBR2;CACNB2;PPM1A;PPM1B;RASA1;RASA2;RAPGEF2;RAF1;SOS1;TP53;CRK;SOS2;CACNA1D;NLK;STK4;RASGRP1;RELB;RASGRP3;STK3;RAP1B;MAPK9;MAPK8;RAP1A;PDGFD;GNA12;MAPK1;FLNB;MAP4K3;MAP2K5;MAP4K4;MAP2K6;MAP3K2;MAP3K3;MAP3K…
Prostate cancer	31/97	0.000414276	0.00408795	0	0	2.21123	17.2232	RB1;GSK3B;PTEN;PIK3CD;PIK3CB;FOXO1;IGF1R;IKBKB;PDGFD;AKT3;CREB3L2;EP300;MAPK1;E2F3;MAP2K1;CREBBP;CHUK;PDPK1;BRAF;NFKB1;ETV5;MTOR;ZEB1;PIK3CA;BCL2;CTNNB1;KRAS;RAF1;SOS1;TP53;SOS2
Kaposi sarcoma-associated herpesvirus infection	53/193	0.000416864	0.00408795	0	0	1.78546	13.8958	RB1;GSK3B;PIK3CD;PIK3CB;PIK3CG;IKBKB;PPP3CA;PPP3CB;TBK1;PPP3CC;AKT3;EP300;JAK2;MAP2K4;MAP2K1;SYK;CHUK;ATG14;PIK3CA;TRAF3;PIK3C3;IL6ST;RAF1;TP53;ITPR1;ITPR2;PIK3R5;MAPK9;MAPK8;GNG2;GNG7;PLCG2;MAPK1;E2F3;PLCG1;BID;MAP2K6;LYN;CREBBP;ANGPT2;STAT3;NFATC3;NFATC2;MAPK14;NFKB1;MTOR;MAPK10;CDK6;GNB1;CTNNB1;FAS;KRAS;GNB5
Dopaminergic synapse	39/132	0.000493935	0.00465437	0	0	1.97551	15.0398	ATF2;GSK3B;CAMK2D;CAMK2A;ITPR1;ITPR2;PPP2R2A;CACNA1D;ARNTL;PPP1CB;PPP3CA;MAPK9;PPP2CB;PPP3CB;MAPK8;PPP3CC;GNG2;PPP2R1B;KIF5C;PPP2R5E;PPP2R3C;GNG7;AKT3;CREB3L2;PRKACB;PRKCB;PPP2R5A;PRKCA;MAPK14;GRIN2B;GNAO1;MAPK10;GNAL;PPP2R2B;GNAQ;GNB1;GNB5;PLCB1;CLOCK
Choline metabolism in cancer	31/98	0.000505244	0.00465437	0	0	2.17809	16.5327	DGKG;SLC44A5;DGKD;SLC44A1;PIK3CD;PIK3CB;MAPK9;MAPK8;PDGFD;AKT3;PIP5K1A;MAPK1;PIP5K1B;PLCG1;MAP2K1;CHKA;PRKCB;PDPK1;PLA2G4C;PRKCA;GPCPD1;MTOR;MAPK10;PIK3CA;RPS6KB1;KRAS;RAF1;SOS1;SOS2;DGKI;PLPP1
Insulin signaling pathway	40/137	0.000548568	0.00479986	0	0	1.9427	14.5862	GSK3B;PDE3B;PIK3CD;PRKAG2;CBLB;PIK3CB;CBL;ACACB;ACACA;FOXO1;PPP1CB;IKBKB;RPTOR;MAPK9;MAPK8;INPP5A;PHKG1;PRKAR2A;AKT3;MAPK1;PRKACB;SREBF1;MAP2K1;PRKCI;PDPK1;BRAF;PHKB;PHKA2;MTOR;MAPK10;PIK3CA;RPS6KB1;PPP1R3E;RAPGEF1;KRAS;RAF1;SOS1;CRK;SOS2;RHOQ
Colorectal cancer	28/86	0.000552615	0.00479986	0	0	2.27187	17.041	GSK3B;PIK3CD;PIK3CB;MAPK9;MAPK8;AKT3;MAPK1;POLK;SMAD2;MAP2K1;SMAD3;BRAF;MLH1;TGFBR1;MTOR;TGFBR2;MAPK10;PIK3CA;APC;RPS6KB1;MSH3;BCL2;CTNNB1;KRAS;RAF1;SOS1;SOS2;TP53
Insulin resistance	33/108	0.000677115	0.00571786	0	0	2.07147	15.1169	GSK3B;SLC27A1;PTEN;PIK3CD;PRKAG2;PIK3CB;ACACB;FOXO1;PPP1CB;IKBKB;RPS6KA3;MAPK9;MAPK8;RPS6KA2;AKT3;CREB3L2;PPARGC1B;SREBF1;PRKCB;PDPK1;PRKCE;GFPT1;STAT3;OGA;NFKB1;MTOR;MAPK10;PIK3CA;RPS6KB1;PPP1R3E;PRKCQ;PPARA;OGT
Adherens junction	24/71	0.000732709	0.0057786	0	0	2.40193	17.339	FARP2;CREBBP;SMAD3;YES1;CSNK2A1;CTNND1;PTPRM;PTPRJ;LMO7;WASL;NLK;TGFBR1;IGF1R;TGFBR2;AFDN;FER;EP300;MAPK1;CTNNB1;CTNNA3;FYN;CTNNA2;MAP3K7;VCL
Human cytomegalovirus infection	59/225	0.000739248	0.0057786	0	0	1.67651	12.0875	RB1;ATF2;GSK3B;PIK3CD;PIK3CB;IKBKB;AKAP13;PPP3CA;PPP3CB;TBK1;PPP3CC;AKT3;CREB3L2;ITGAV;PRKACB;MAP2K1;ARHGEF12;CHUK;PRKCB;PRKCA;PIK3CA;TRAF5;PLCB1;RAF1;SOS1;TP53;CRK;SOS2;ROCK1;ROCK2;ITPR1;ADCY3;ITPR2;GNG2;CCL5;GNG7;GNA12;MAPK1;PTK2B;RIPK1;E2F3;BID;MAP2K6;STAT3;NFATC3;NFATC2;MAPK14;PTK2;NFKB1;MTOR;GNAO1;CDK6;RPS6KB1;GNAQ;GNB1;CTNNB1;FAS;KRAS;GNB5
Progesterone-mediated oocyte maturation	31/100	0.000741334	0.0057786	0	0	2.1147	15.2408	PDE3B;PIK3CD;ADCY3;PIK3CB;IGF1R;RPS6KA3;STK10;MAPK9;MAPK8;RPS6KA2;SPDYE2;AKT3;CDC27;MAPK1;PRKACB;MAP2K1;SPDYE16;SPDYE3;BRAF;SPDYE5;MAPK14;MAPK10;CPEB1;PIK3CA;SPDYA;KRAS;RAF1;CPEB3;CPEB2;ANAPC1;CPEB4
Wnt signaling pathway	46/166	0.000782545	0.00594735	0	0	1.80648	12.9217	INVS;GSK3B;CAMK2D;ROCK2;CTNND2;CHD8;CAMK2A;CBY1;PSEN1;NLK;PPP3CA;MAPK9;CCND3;PPP3CB;MAPK8;PPP3CC;ZNRF3;EP300;TBL1X;BTRC;MAP3K7;PRKACB;TLE4;RNF43;CREBBP;SMAD3;CSNK2A1;WNT5B;FBXW11;PRKCB;RYK;TPTEP2-CSNK1E;NFATC3;NFATC2;PRKCA;WNT9A;SENP2;MAPK10;DAAM1;APC;TBL1XR1;CTNNB1;ROR1;PLCB1;TP53;PPARD
Fc gamma R-mediated phagocytosis	30/97	0.00093335	0.00692045	0	0	2.10722	14.7015	PIK3CD;ASAP1;PIK3CB;ACTR3B;ACTR3C;INPP5D;AKT3;PLCG2;PIP5K1A;MAPK1;PIP5K1B;PLCG1;LYN;VAV3;MAP2K1;SYK;PRKCB;PRKCE;LIMK2;PLA2G4C;PRKCA;GAB2;VAV2;PTPRC;PIK3CA;RPS6KB1;RAF1;CRK;PLPP1;LAT
GnRH signaling pathway	29/93	0.000973985	0.0070498	0	0	2.13225	14.7852	CAMK2D;CAMK2A;ITPR1;ADCY3;ITPR2;CACNA1D;MAPK9;MAPK8;MAPK1;PTK2B;PRKACB;MAP3K4;MAP2K6;MAP3K2;MAP2K4;MAP3K3;MAP2K1;MAP3K1;PRKCB;PLA2G4C;PRKCA;MAPK14;MAPK10;GNAQ;KRAS;PLCB1;RAF1;SOS1;SOS2
Th17 cell differentiation	32/107	0.00120913	0.0085483	0	0	2.00812	13.4903	RORA;IL1RAP;IKBKB;PPP3CA;MAPK9;PPP3CB;MAPK8;PPP3CC;IL21R;MAPK1;PLCG1;JAK2;SMAD2;SMAD3;CHUK;STAT3;NFATC3;NFATC2;MAPK14;NFKB1;TGFBR1;MTOR;RUNX1;TGFBR2;MAPK10;CD4;IRF4;IL2RA;PRKCQ;CD247;IL6ST;LAT
AGE-RAGE signaling pathway in diabetic complications	30/100	0.00160151	0.011065	0	0	2.01655	12.9801	PIK3CD;PIK3CB;FOXO1;MAPK9;MAPK8;AKT3;PLCG2;MAPK1;PLCG1;JAK2;SMAD2;EDN1;SMAD3;PRKCB;PRKCE;STAT3;PRKCA;MAPK14;NFKB1;TGFBR1;TGFBR2;MAPK10;DIAPH1;PIK3CA;COL4A4;COL4A3;BCL2;KRAS;PLCB1;NOX1
mTOR signaling pathway	42/154	0.00180172	0.0121716	0	0	1.76604	11.1596	ATP6V1A;GSK3B;SEH1L;CAB39;PTEN;PIK3CD;PIK3CB;IGF1R;IKBKB;RPTOR;RPS6KA3;RPS6KA2;AKT3;ATP6V1H;MAPK1;SLC38A9;RICTOR;FNIP1;ATP6V1D;MAP2K1;WDR59;WNT5B;CHUK;PRKCB;PDPK1;PRKCA;BRAF;WNT9A;MTOR;TTI1;SLC7A5;CLIP1;PIK3CA;RPS6KB1;CASTOR2;ULK2;ULK1;KRAS;RAF1;SOS1;LPIN1;SOS2
Long-term depression	20/60	0.00237286	0.0155195	0	0	2.3502	14.2038	LYN;GRID2;MAP2K1;PRKCB;PLA2G4C;ITPR1;ITPR2;PRKCA;BRAF;IGF1R;GNAO1;PPP2CB;PPP2R1B;GNAQ;GNA12;MAPK1;KRAS;PLCB1;RAF1;PRKG1
Hedgehog signaling pathway	19/56	0.0023994	0.0155195	0	0	2.41347	14.5593	EVC2;GSK3B;CSNK1G3;SMURF2;FBXW11;MGRN1;SMURF1;CUL3;TPTEP2-CSNK1E;EFCAB7;DISP1;MOSMO;HHAT;GRK3;SUFU;BCL2;SPOPL;BTRC;PRKACB
Shigellosis	61/246	0.00261635	0.0165702	0	0	1.55441	9.2425	GSK3B;PIK3CD;WASL;PIK3CB;IKBKB;RPTOR;RPS6KA5;TBK1;AKT3;BTRC;MAP3K7;CHUK;FNBP1;FBXW11;PRKCE;ATG14;PIK3CA;TRAF5;ELMO1;PRKCQ;PIK3C3;PLCB1;TP53;CRK;NAIP;CD44;VCL;U2AF1L5;ROCK1;ROCK2;PIK3R4;ITPR1;ITPR2;NOD1;U2AF1;FOXO3;ACTR3B;FOXO1;MAPK9;ACTR3C;MAPK8;CCL5;PLCG2;MAPK1;RIPK1;PLCG1;CYTH1;GLMN;MAPK14;PTK2;NFKB1;MTOR;MAPK10;DIAPH1;RPS6KB1;ATG16L1;BCL2;TAB3;ATM;TAB2;BCL2L1
Ras signaling pathway	58/232	0.00269978	0.0167497	0	0	1.5711	9.29239	RASGRF2;RASGRF1;PIK3CD;PIK3CB;IGF1R;IKBKB;TBK1;AKT3;PRKACB;MAP2K1;CHUK;KSR1;PRKCB;PLA2G4C;GAB1;RRAS2;PRKCA;GAB2;TIAM1;PIK3CA;RASA3;RASA4;RASA1;RASA2;RAPGEF5;RAF1;SOS1;SOS2;EXOC2;STK4;RASGRP1;RASGRP3;RAP1B;MAPK9;MAPK8;RAP1A;GNG2;PDGFD;GNG7;PLCG2;ABL1;ABL2;MAPK1;SHOC2;PLCG1;PAK4;ANGPT2;GRIN2B;NFKB1;MAPK10;AFDN;GNB1;NF1;KRAS;GNB5;RGL1;LAT;BCL2L1
Renal cell carcinoma	22/69	0.00278724	0.0169464	0	0	2.20051	12.9449	MAP2K1;CREBBP;EGLN3;CUL2;GAB1;PIK3CD;ARNT;BRAF;PIK3CB;RAP1B;RAP1A;PIK3CA;AKT3;RAPGEF1;EP300;MAPK1;KRAS;RAF1;SOS1;CRK;SOS2;PAK4
C-type lectin receptor signaling pathway	30/104	0.00310635	0.0185163	0	0	1.90708	11.0121	ITPR1;ITPR2;PIK3CD;CBLB;PIK3CB;RELB;IKBKB;PPP3CA;MAPK9;PPP3CB;MAPK8;PPP3CC;AKT3;PLCG2;MAPK1;ARHGEF12;CHUK;KSR1;SYK;NFATC3;NFATC2;RRAS2;MAPK14;NFKB1;MAPK10;CYLD;PIK3CA;KRAS;RAF1;MAP3K14
Cholinergic synapse	32/113	0.00317392	0.0185552	0	0	1.85869	10.6927	CAMK2D;CAMK2A;ITPR1;ITPR2;PIK3CD;ADCY3;CACNA1D;PIK3CB;PIK3CG;PIK3R5;GNG2;GNG7;AKT3;CREB3L2;MAPK1;FYN;JAK2;PRKACB;MAP2K1;PRKCB;KCNJ14;PRKCA;GNAO1;PIK3CA;GNAQ;CAMK4;GNB1;BCL2;KCNQ5;KRAS;GNB5;PLCB1
Acute myeloid leukemia	21/67	0.00430967	0.0247196	0	0	2.14567	11.6872	MAP2K1;CHUK;ZBTB16;STAT3;PIK3CD;BRAF;PIK3CB;MTOR;NFKB1;RUNX1;IKBKB;PER2;PIK3CA;RPS6KB1;AKT3;MAPK1;KRAS;RAF1;SOS1;SOS2;PPARD
Oocyte meiosis	35/129	0.0045126	0.0252092	0	0	1.75191	9.46188	YWHAE;CAMK2D;CAMK2A;ITPR1;ITPR2;ADCY3;IGF1R;PPP1CB;RPS6KA3;PPP3CA;PPP2CB;PPP3CB;PPP3CC;PPP2R1B;PPP2R5E;RPS6KA2;SPDYE2;CDC27;MAPK1;BTRC;PRKACB;MAP2K1;FBXW11;SPDYE16;PPP2R5A;SPDYE3;SPDYE5;SMC1A;MAPK14;CPEB1;SPDYA;CPEB3;CPEB2;ANAPC1;CPEB4
AMPK signaling pathway	33/120	0.00456395	0.0252092	0	0	1.78445	9.61739	PFKFB2;PFKFB3;CAB39;PIK3CD;PRKAG2;PPP2R2A;PIK3CB;FOXO3;ACACB;ACACA;FOXO1;IGF1R;RPTOR;PPP2CB;EEF2K;PPP2R1B;PPP2R5E;PPP2R3C;AKT3;CREB3L2;LEPR;MLYCD;MAP3K7;SREBF1;PDPK1;PPP2R5A;SIRT1;MTOR;RAB10;PIK3CA;RPS6KB1;PPP2R2B;ULK1
VEGF signaling pathway	19/59	0.0046438	0.0252092	0	0	2.23205	11.9911	MAP2K1;PRKCB;PLA2G4C;PIK3CD;NFATC2;PRKCA;PIK3CB;MAPK14;PTK2;PPP3CA;PPP3CB;PPP3CC;PIK3CA;AKT3;PLCG2;MAPK1;KRAS;PLCG1;RAF1
Human T-cell leukemia virus 1 infection	54/219	0.00500338	0.0266847	0	0	1.5416	8.16685	RB1;ATF2;CRTC3;TRRAP;CRTC1;PTEN;PIK3CD;PIK3CB;IKBKB;PPP3CA;PPP3CB;CCND3;PPP3CC;XPO1;AKT3;CDC27;CHEK1;CREB3L2;EP300;PRKACB;MAP2K4;MAP2K1;CHUK;IL15;TGFBR1;TGFBR2;KAT2B;PIK3CA;TP53;ANAPC1;VAC14;ADCY3;RELB;MAPK9;MAPK8;MAPK1;E2F3;SMAD2;MAP3K3;CREBBP;MAP3K1;SMAD3;NFATC3;NFATC2;NFKB1;MAPK10;DLG1;CD4;IL2RA;ATM;KRAS;MAP3K14;ATR;BCL2L1
Focal adhesion	50/201	0.00561053	0.0294069	0	0	1.55929	8.08197	GSK3B;LAMC3;RASGRF1;PTEN;PIK3CD;PIK3CB;ARHGAP5;IGF1R;PPP1CB;CCND3;AKT3;ITGAV;VAV3;MAP2K1;PPP1R12A;PRKCB;PDPK1;PRKCA;VAV2;PIK3CA;COL4A4;COL6A2;COL4A3;RAPGEF1;COL6A6;RAF1;PPP1R12B;SOS1;CRK;SOS2;VCL;ROCK1;ROCK2;RAP1B;MAPK9;MAPK8;RAP1A;PDGFD;PIP5K1A;MAPK1;PIP5K1B;FLNB;FYN;PAK4;BRAF;PTK2;MAPK10;DIAPH1;BCL2;CTNNB1
NF-kappa B signaling pathway	29/104	0.00609765	0.0314184	0	0	1.8183	9.27305	EDA;TNFSF13B;RELB;IKBKB;PLCG2;RIPK1;PLCG1;ERC1;MAP3K7;LYN;CSNK2A1;CHUK;SYK;PRKCB;DDX58;TRAF1;NFKB1;CYLD;TRAF3;TRAF5;BCL2;TAB3;PRKCQ;ATM;TAB2;MAP3K14;CARD11;LAT;BCL2L1
Osteoclast differentiation	34/127	0.00633323	0.0320884	0	0	1.71977	8.70538	PIK3CD;PIK3CB;RELB;IKBKB;PPP3CA;MAPK9;PPP3CB;MAPK8;PPP3CC;CTSK;AKT3;PLCG2;MAPK1;FYN;MAP3K7;MAP2K6;MAP2K1;CHUK;SYK;NFATC2;GAB2;MAPK14;NFKB1;TGFBR1;FOSL2;TGFBR2;MAPK10;CYLD;TEC;PIK3CA;CAMK4;TAB2;MAP3K14;NOX1
Apelin signaling pathway	36/137	0.00697712	0.0347712	0	0	1.67684	8.32573	HDAC4;RYR2;PDE3B;ITPR1;PIK3R4;ITPR2;PRKAG2;ADCY3;NRF1;SLC8A1;PIK3CG;PIK3R5;SLC9A1;GNG2;GNG7;AKT3;MAPK1;PRKACB;MEF2A;SMAD2;MAP2K1;MEF2C;SMAD3;PRKCE;RRAS2;TGFBR1;MTOR;RPS6KB1;GNAQ;CAMK4;GNB1;PIK3C3;KRAS;GNB5;RAF1;PLCB1
Prolactin signaling pathway	21/70	0.00752268	0.0368854	0	0	2.01393	9.84778	GSK3B;MAP2K1;STAT3;PIK3CD;PIK3CB;FOXO3;MAPK14;ESR1;ESR2;NFKB1;MAPK10;MAPK9;MAPK8;PIK3CA;AKT3;MAPK1;KRAS;JAK2;RAF1;SOS1;SOS2
Spinocerebellar ataxia	37/143	0.00819421	0.0395403	0	0	1.6421	7.88919	ITPR1;PIK3R4;ITPR2;ATP2A2;PIK3CD;RORA;PIK3CB;RBPJ;ATXN3;MAPK9;ATXN2;MAPK8;ATXN1;OPA1;RB1CC1;AKT3;PSMD1;MAP3K5;PRKCB;PRKCA;ATG14;PUM1;ATG13;GRIN2B;MTOR;PUM2;MAPK10;DAB1;PIK3CA;GNAQ;ATG2A;ULK2;ULK1;PIK3C3;PLCB1;MCU;ATG2B
Chagas disease	28/102	0.00872621	0.0414495	0	0	1.77892	8.43462	PIK3CD;PPP2R2A;PIK3CB;IKBKB;MAPK9;PPP2CB;MAPK8;PPP2R1B;CCL5;AKT3;MAPK1;SMAD2;MAP2K4;CHUK;MAPK14;NFKB1;TGFBR1;TGFBR2;GNAO1;MAPK10;GNAL;PIK3CA;PPP2R2B;GNAQ;FAS;CD247;PLCB1;TLR2
Axon guidance	45/182	0.00924123	0.0429603	0	0	1.54587	7.24096	ROBO2;GSK3B;CAMK2D;BMPR2;ROCK1;ROCK2;SEMA3A;CAMK2A;PIK3CD;PIK3CB;PPP3CA;PPP3CB;PARD6B;PPP3CC;DPYSL2;ABL1;PLCG2;NCK2;MAPK1;FYN;PLXNC1;PLCG1;SRGAP3;LRIG2;SRGAP2;NEO1;NCK1;PAK4;NTNG1;EPHA4;ARHGEF12;WNT5B;SEMA4D;PDPK1;RYK;LIMK2;NFATC3;NFATC2;PRKCA;SSH2;PTK2;PIK3CA;RASA1;KRAS;RAF1
Inflammatory mediator regulation of TRP channels	27/98	0.00940162	0.0429603	0	0	1.78768	8.34289	CAMK2D;CAMK2A;ITPR1;ITPR2;PIK3CD;ADCY3;IL1RAP;PIK3CB;PPP1CB;MAPK9;MAPK8;PLCG2;PLCG1;ASIC2;PRKACB;MAP2K6;PRKCH;PRKCB;PRKCE;PLA2G4C;PRKCA;MAPK14;MAPK10;PIK3CA;GNAQ;PRKCQ;PLCB1
Hepatocellular carcinoma	42/168	0.00956171	0.0429603	0	0	1.56847	7.29337	RB1;GSK3B;PTEN;PIK3CD;PIK3CB;IGF1R;AKT3;PLCG2;DPF3;MAPK1;E2F3;PLCG1;POLK;ARID2;SMAD2;MAP2K1;SMARCC1;PBRM1;SMAD3;WNT5B;PRKCB;GAB1;PRKCA;BRAF;WNT9A;ARID1A;SMARCA2;ARID1B;TGFBR1;MTOR;TGFBR2;CDK6;PIK3CA;APC;RPS6KB1;CTNNB1;KRAS;RAF1;SOS1;TP53;SOS2;BCL2L1
Chemokine signaling pathway	47/192	0.00960955	0.0429603	0	0	1.52562	7.08652	GSK3B;ROCK1;ROCK2;PIK3CD;ADCY3;PIK3CB;FOXO3;PIK3CG;PIK3R5;RAP1B;IKBKB;GRK3;RAP1A;GNG2;GRK5;CCL5;GNG7;AKT3;PLCG2;MAPK1;PTK2B;PLCG1;JAK2;PRKACB;LYN;VAV3;MAP2K1;CHUK;PRKCB;STAT3;BRAF;NFKB1;PTK2;VAV2;TIAM1;PIK3CA;GNAQ;GNB1;ELMO1;KRAS;GNB5;RAF1;DOCK2;PLCB1;SOS1;CRK;SOS2
Other types of O-glycan biosynthesis	15/47	0.0122514	0.0539772	0	0	2.20124	9.6901	GALNT12;GALNT7;GALNT11;GALNT14;ST6GAL1;B4GALT1;POGLUT1;GALNT3;B3GLCT;GXYLT1;GALNT10;EOGT;GALNTL6;COLGALT1;OGT
Rap1 signaling pathway	50/210	0.013244	0.0575169	0	0	1.47077	6.35991	CTNND1;PIK3CD;PIK3CB;SIPA1L3;IGF1R;SIPA1L1;AKT3;VAV3;PRKCI;MAP2K1;PRKCB;MAGI3;MAGI2;PRKCA;VAV2;APBB1IP;TIAM1;PIK3CA;PRKD3;RAPGEF1;RAPGEF2;PLCB1;RAPGEF5;RAF1;RAPGEF6;CRK;SKAP1;ADCY3;RASGRP3;RAP1B;PARD6B;RAP1A;CNR1;PDGFD;KRIT1;MAPK1;PLCG1;MAP2K6;FARP2;FYB1;ANGPT2;BRAF;MAPK14;GRIN2B;GNAO1;AFDN;GNAQ;CTNNB1;KRAS;LAT
Relaxin signaling pathway	33/129	0.0142328	0.0594129	0	0	1.61627	6.8727	ATF2;PIK3CD;ADCY3;PIK3CB;MAPK9;MAPK8;GNG2;GNG7;AKT3;CREB3L2;MAPK1;PRKACB;SMAD2;MAP2K4;MAP2K1;EDN1;PRKCA;MAPK14;NFKB1;TGFBR1;TGFBR2;GNAO1;MAPK10;PIK3CA;COL4A4;COL4A3;GNB1;KRAS;GNB5;RAF1;PLCB1;SOS1;SOS2
Phospholipase D signaling pathway	37/148	0.0143085	0.0594129	0	0	1.56765	6.65767	DGKG;DGKD;PIK3CD;ADCY3;PIK3CB;PIK3CG;AGPAT3;PIK3R5;PDGFD;AKT3;GNA12;PLCG2;PIP5K1A;MAPK1;PTK2B;PIP5K1B;FYN;PLCG1;CYTH1;MAP2K1;SYK;PLA2G4C;GAB1;RRAS2;PRKCA;GAB2;MTOR;DNM3;PIK3CA;LPAR6;KRAS;RAF1;PLCB1;SOS1;SOS2;DGKI;PLPP1
Small cell lung cancer	25/92	0.0144624	0.0594129	0	0	1.75351	7.42822	RB1;LAMC3;PTEN;PIK3CD;PIK3CB;FHIT;IKBKB;AKT3;ITGAV;E2F3;POLK;APAF1;CHUK;TRAF1;NFKB1;PTK2;CDK6;PIK3CA;TRAF3;COL4A4;COL4A3;TRAF5;BCL2;TP53;BCL2L1
Th1 and Th2 cell differentiation	25/92	0.0144624	0.0594129	0	0	1.75351	7.42822	NOTCH2;MAML2;MAML1;RBPJ;IKBKB;PPP3CA;MAPK9;PPP3CB;MAPK8;PPP3CC;STAT4;MAPK1;PLCG1;JAK2;CHUK;NFATC3;NFATC2;MAPK14;NFKB1;MAPK10;CD4;IL2RA;PRKCQ;CD247;LAT
Epithelial cell signaling in Helicobacter pylori infection	20/70	0.0156548	0.0634543	0	0	1.87902	7.81103	ATP6V1A;LYN;MAP2K4;CHUK;ADAM10;NOD1;MAPK14;NFKB1;IKBKB;MAPK10;MAPK9;ADAM17;MAPK8;CCL5;PLCG2;ATP6V1H;PLCG1;ATP6V1D;MAP3K14;ATP6V0A1
Oxytocin signaling pathway	38/154	0.0162372	0.0649489	0	0	1.5406	6.34795	RYR2;CAMK2D;ROCK1;ROCK2;CAMK2A;ITPR1;ITPR2;PRKAG2;ADCY3;CACNA1D;PIK3CG;PIK3R5;PPP1CB;PPP3CA;PPP3CB;EEF2K;PPP3CC;MAPK1;PRKACB;MAP2K5;MAP2K1;MEF2C;CAMK1D;PPP1R12A;PRKCB;PLA2G4C;KCNJ14;NFATC3;NFATC2;PRKCA;GNAO1;CACNB2;GNAQ;CAMK4;KRAS;RAF1;PLCB1;PPP1R12B
Salmonella infection	57/249	0.0190759	0.0746677	0	0	1.39731	5.53242	CYFIP2;CYFIP1;CSE1L;PIK3CD;WASL;PIK3CB;PIK3C2A;FBXO22;PIK3CG;PIK3C2B;IKBKB;TUBB8;FYCO1;KIF5C;AKT3;KPNA3;MAP3K7;KPNA1;DYNC2H1;MAP2K4;MAP2K1;CHUK;PIK3CA;EXOC4;ELMO1;PIK3C3;RAF1;NAIP;EXOC2;TLR2;ARL8B;ROCK2;DCTN4;NOD1;KLC1;ACTR3B;MAPK9;ACTR3C;MAPK8;MAPK1;SNX9;FLNB;RIPK1;CYTH1;MAP2K6;DYNC1H1;MAPK14;NFKB1;MAPK10;PTPRC;ABI1;VPS41;BCL2;PLEKHM1;CTNNB1;TAB3;TAB2
ABC transporters	14/45	0.0191582	0.0746677	0	0	2.12029	8.38579	ABCA1;ABCC4;ABCC1;ABCB1;ABCD3;ABCC2;ABCA5;ABCB7;ABCA6;ABCB4;ABCA9;ABCA10;ABCB10;ABCG1
Apoptosis	35/142	0.020741	0.0798137	0	0	1.53784	5.96013	ITPR1;ITPR2;PIK3CD;PIK3CB;LMNB1;IKBKB;MAPK9;MAPK8;CASP10;CTSK;AKT3;MAPK1;RIPK1;BID;MAP3K5;MAP2K1;PARP4;APAF1;CHUK;PDPK1;EIF2AK3;TRAF1;NFKB1;MAPK10;PIK3CA;IL3RA;BCL2;FAS;ATM;BIRC6;KRAS;RAF1;TP53;MAP3K14;BCL2L1
Lysine degradation	18/63	0.0211463	0.0803525	0	0	1.87851	7.2441	KMT2D;SETD2;KMT2A;SETDB1;KMT2C;SETD7;EHMT1;PIPOX;PRDM2;ASH1L;DHTKD1;CAMKMT;NSD1;NSD2;KMT5B;SMYD3;COLGALT1;EZH2
HIF-1 signaling pathway	28/109	0.0214097	0.0803525	0	0	1.62449	6.24441	CAMK2D;PFKFB3;TFRC;CUL2;CAMK2A;PIK3CD;PIK3CB;IGF1R;AKT3;PLCG2;EP300;MAPK1;PLCG1;PDK1;MAP2K1;CREBBP;EDN1;EGLN3;ANGPT2;PRKCB;STAT3;ARNT;PRKCA;NFKB1;MTOR;PIK3CA;RPS6KB1;BCL2
Platelet activation	31/124	0.0233906	0.0867163	0	0	1.56668	5.88353	ROCK1;ROCK2;ITPR1;ITPR2;PIK3CD;ADCY3;PIK3CB;RASGRP1;PIK3CG;PIK3R5;PPP1CB;RAP1B;RAP1A;AKT3;PLCG2;MAPK1;FYN;PRKACB;PRKG1;LYN;PRKCI;ARHGEF12;PPP1R12A;SYK;PLA2G4C;MAPK14;APBB1IP;STIM1;PIK3CA;GNAQ;PLCB1
GnRH secretion	18/64	0.0247195	0.090539	0	0	1.83757	6.79929	MAP2K1;GABBR1;PRKCB;ITPR1;PIK3CD;ITPR2;PRKCA;CACNA1D;PIK3CB;ESR2;PIK3CA;GNAQ;AKT3;MAPK1;KRAS;KCNN3;PLCB1;RAF1
Hepatitis C	37/157	0.0342268	0.123868	0	0	1.44928	4.89096	RB1;YWHAE;GSK3B;PIK3CD;PPP2R2A;PIK3CB;IKBKB;PPP2CB;TBK1;PPP2R1B;AKT3;MAPK1;RIPK1;E2F3;BID;MAP2K1;APAF1;CHUK;DDX58;STAT3;EIF2AK3;BRAF;NFKB1;PIAS1;OCLN;CDK6;PIK3CA;TRAF3;PPP2R2B;CTNNB1;FAS;KRAS;RAF1;PPARA;SOS1;TP53;SOS2
Hippo signaling pathway	38/163	0.0375393	0.134258	0	0	1.42889	4.69013	YWHAE;GSK3B;PATJ;BMPR2;WWC1;PPP2R2A;LIMD1;STK3;PPP1CB;PPP2CB;CCND3;PARD6B;PPP2R1B;RASSF6;TP53BP2;CTNNA3;CTNNA2;BTRC;SMAD2;WWTR1;PRKCI;SMAD3;WNT5B;FBXW11;TPTEP2-CSNK1E;WNT9A;BMP6;TGFBR1;TGFBR2;MOB1B;LATS1;DLG1;DLG2;APC;PPP2R2B;CTNNB1;NF2;BMPR1A
Cell cycle	30/124	0.0383394	0.135525	0	0	1.49949	4.89024	RB1;YWHAE;GSK3B;CCNH;PRKDC;CDC14A;CDC14B;ORC5;CCND3;ORC1;CDC27;CHEK1;ORC2;ABL1;EP300;E2F3;SMAD2;CREBBP;SMAD3;SMC1A;RBL2;STAG1;CDK6;STAG2;RBL1;TFDP2;ATM;TP53;ANAPC1;ATR
Measles	33/139	0.0396707	0.138619	0	0	1.46289	4.72097	GSK3B;PIK3CD;CBLB;ADAR;PIK3CB;IKBKB;MAPK9;CCND3;MAPK8;TBK1;AKT3;BID;MAP3K7;SLAMF1;CSNK2A1;APAF1;CHUK;DDX58;STAT3;EIF2AK3;NFKB1;MAPK10;CDK6;PIK3CA;TRAF3;IL2RA;BCL2;CD28;FAS;TAB2;TP53;BCL2L1;TLR2
Mucin type O-glycan biosynthesis	11/36	0.0404607	0.139773	0	0	2.06475	6.62253	GALNT12;GALNT7;GALNT11;GALNT14;GALNT3;GALNTL6;ST6GALNAC3;ST3GAL1;GALNT10;ST3GAL2;B4GALT5
Longevity regulating pathway	25/102	0.0478994	0.163611	0	0	1.52485	4.63349	ATF2;EHMT1;PIK3CD;PRKAG2;ADCY3;PIK3CB;FOXO3;FOXO1;IGF1R;RPTOR;SESN3;RB1CC1;AKT3;CREB3L2;PRKACB;ATG13;SIRT1;NFKB1;MTOR;PIK3CA;RPS6KB1;CAMK4;ULK1;KRAS;TP53
Glucagon signaling pathway	26/107	0.0486955	0.164482	0	0	1.50759	4.5562	ATF2;CAMK2D;PDE3B;CAMK2A;ITPR1;ITPR2;PRKAG2;ACACB;ACACA;FOXO1;PPP3CA;PPP3CB;PPP3CC;PHKG1;AKT3;CREB3L2;EP300;PRKACB;CREBBP;PHKB;PHKA2;SIRT1;GNAQ;SIK2;PLCB1;PPARA
Adipocytokine signaling pathway	18/69	0.0497153	0.166082	0	0	1.65691	4.97311	CHUK;ACSL1;STAT3;PRKAG2;ACSL4;ACSL3;ACACB;MTOR;NFKB1;IKBKB;MAPK10;MAPK9;MAPK8;AKT3;LEPR;PRKCQ;JAK2;PPARA
Herpes simplex virus 1 infection	102/498	0.0507736	0.167774	0	0	1.21293	3.61499	ZNF331;ZNF573;PPP1CB;TBK1;ZNF81;ZFP30;AKT3;ZNF208;ZNF566;ZNF169;MAP3K7;ZFP37;ZNF565;ZNF564;ZNF441;ZNF440;ZNF682;ZNF10;ZNF14;ZNF91;ZNF718;ZNF714;SRSF4;TP53;ZNF432;ZNF398;ZNF431;ZNF793;ZNF790;ZNF26;C5;ZNF708;ZNF549;ZNF823;ZNF546;ZNF700;ZNF300;ZNF540;ZNF782;EIF2B3;ZNF141;POU2F1;EIF2AK3;PILRB;PILRA;NFKB1;SRPK1;ZNF559-ZNF177;ZNF37A;BCL2;TAB2;ZNF257;BCL2L1;ZNF133;ZNF254;ZNF891;ZNF251;ZNF490;PIK3CD;ZNF4…
Pathways in cancer	108/531	0.0536306	0.175309	0	0	1.2024	3.51777	RB1;IGF1R;CCND3;RPS6KA5;TFG;AKT3;EP300;PRKACB;MAP2K1;WNT5B;PRKCB;DAPK2;PRKCA;RUNX1;EML4;MSH3;COL4A4;COL4A3;IL6ST;RAF1;TP53;NOTCH2;CUL2;STK4;RASGRP1;FOXO1;RASGRP3;PLCG2;ABL1;PLCG1;SMAD2;CREBBP;SMAD3;ZBTB16;BRAF;ESR1;NFKB1;PTK2;ESR2;CDK6;LPAR6;IL7;GNAQ;GNB1;BCL2;GNB5;IL7R;BCL2L1;GSK3B;LAMC3;PTEN;PIK3CD;PIK3CB;BRCA2;IKBKB;SUFU;ITGAV;POLK;JAK2;NCOA1;EDN1;ARHGEF12;APAF1;CHUK;IL15;NCOA3;ARNT;WNT9A;TRAF…
TGF-beta signaling pathway	23/94	0.0569341	0.184127	0	0	1.5211	4.35926	ACVR1;SMAD2;CREBBP;BMPR2;SMAD3;ROCK1;SMURF2;SMURF1;ACVR1B;TGFBR1;THSD4;ACVR2A;BMP6;TGFBR2;PPP2CB;RBL1;ZFYVE16;PPP2R1B;RPS6KB1;EP300;MAPK1;NEO1;BMPR1A
Glutamatergic synapse	27/114	0.0597553	0.191217	0	0	1.45749	4.10648	ITPR1;GRIK3;ITPR2;ADCY3;CACNA1D;GRIK1;GLS;PPP3CA;GRK3;PPP3CB;PPP3CC;GNG2;GNG7;MAPK1;DLGAP1;PRKACB;SLC38A1;HOMER1;PRKCB;PLA2G4C;PRKCA;GRIN2B;GNAO1;GNAQ;GNB1;GNB5;PLCB1
Propanoate metabolism	10/34	0.0626777	0.198479	0	0	1.95482	5.41435	SUCLA2;PCCA;DBT;BCKDHB;SUCLG2;ABAT;MLYCD;ACACB;ACACA;HIBCH
Morphine addiction	22/91	0.068848	0.215743	0	0	1.49689	4.00546	GABRB2;GABBR1;PRKCB;PDE1B;PDE4D;PDE1A;PDE3B;ADCY3;PRKCA;GNAO1;GRK3;GNG2;GRK5;GNG7;GNB1;PDE4B;PDE3A;GNB5;PDE7B;PDE7A;PDE8A;PRKACB
Human papillomavirus infection	69/331	0.0695487	0.215743	0	0	1.23853	3.30158	RB1;GSK3B;PATJ;MAML2;MAML1;LAMC3;PTEN;PIK3CD;PPP2R2A;UBE3A;CHD4;PIK3CB;RBPJ;IKBKB;CCND3;TBK1;PPP2R1B;PPP2R5E;AKT3;CREB3L2;EP300;ITGAV;PRKACB;PRKCI;MAP2K1;WNT5B;CHUK;PPP2R5A;WNT9A;RBL2;RBL1;PIK3CA;NFX1;TRAF3;COL4A4;COL6A2;COL4A3;COL6A6;RAF1;SOS1;TP53;SOS2;ATP6V1A;NOTCH2;UBR4;PSEN1;FOXO1;PPP2CB;PARD6B;PPP2R3C;ATP6V1H;MAPK1;ATP6V1D;ATP6V0A1;CREBBP;PTK2;NFKB1;MTOR;DLG1;CDK6;DLG2;APC;RPS6KB1;PPP2R2B;C…
cGMP-PKG signaling pathway	37/167	0.0758827	0.233013	0	0	1.33698	3.44749	ATF2;ROCK1;ROCK2;PDE3B;ITPR1;ITPR2;ATP2A2;ADCY3;CACNA1D;SLC8A1;PIK3CG;PIK3R5;PPP1CB;PPP3CA;PPP3CB;PPP3CC;AKT3;CREB3L2;GNA12;KCNMB3;KCNMB4;MAPK1;PRKG1;MEF2A;MAP2K1;MEF2C;PPP1R12A;PRKCE;NFATC3;ATP2B4;NFATC2;ATP2B1;GNAQ;PDE3A;PDE5A;RAF1;PLCB1
Sphingolipid metabolism	13/49	0.0773461	0.234944	0	0	1.69439	4.33673	CERS5;CERS6;SGMS1;SGPP2;SGPP1;ACER2;NEU3;UGT8;SGPL1;SMPD4;SPTLC2;ACER3;PLPP1
Mitophagy	17/68	0.078057	0.234944	0	0	1.56441	3.98974	PRKN;USP8;USP15;CSNK2A1;EIF2AK3;RRAS2;FOXO3;MAPK10;MAPK9;MAPK8;TBK1;MFN1;ULK1;KRAS;TP53;TBC1D15;BCL2L1
p53 signaling pathway	18/73	0.0797233	0.23701	0	0	1.53603	3.88492	APAF1;GORAB;PTEN;PPM1D;CCND3;COP1;CDK6;SESN3;AIFM2;CHEK1;BCL2;FAS;ATM;MDM4;BID;TP53;ATR;BCL2L1
Circadian rhythm	9/31	0.080827	0.23701	0	0	1.91896	4.82704	PER2;FBXW11;TPTEP2-CSNK1E;CRY2;PRKAG2;RORA;BTRC;CLOCK;ARNTL
Fatty acid biosynthesis	6/18	0.0810822	0.23701	0	0	2.34482	5.89087	ACSL1;ACSL4;ACSL3;ACACB;ACACA;CBR4
Signaling pathways regulating pluripotency of stem cells	32/143	0.0838209	0.242681	0	0	1.35386	3.35633	GSK3B;BMPR2;RIF1;PIK3CD;PIK3CB;ACVR1B;IGF1R;AKT3;SMARCAD1;MAPK1;JAK2;JARID2;ACVR1;SMAD2;MAP2K1;ZFHX3;SMAD3;WNT5B;SETDB1;PCGF3;STAT3;WNT9A;MAPK14;ACVR2A;PIK3CA;APC;KAT6A;CTNNB1;KRAS;IL6ST;RAF1;BMPR1A
cAMP signaling pathway	46/216	0.0909282	0.260111	0	0	1.27127	3.0481	RYR2;CAMK2D;ROCK1;ROCK2;PDE3B;CAMK2A;ADCY3;ATP2A2;PIK3CD;CACNA1D;PIK3CB;SLC9A1;PPP1CB;RAP1B;MAPK9;MAPK8;RAP1A;AKT3;CREB3L2;PDE4B;EP300;MAPK1;PRKACB;VAV3;ABCC4;CREBBP;EDN1;GABBR1;MAP2K1;PPP1R12A;PDE4D;ATP2B4;RRAS2;BRAF;ATP2B1;GRIN2B;NFKB1;VAV2;MAPK10;TIAM1;AFDN;PIK3CA;CAMK4;PDE3A;PPARA;RAF1
Leukocyte transendothelial migration	26/114	0.0923785	0.260111	0	0	1.38708	3.30383	ROCK1;ROCK2;TXK;CTNND1;PIK3CD;CD99L2;PIK3CB;ARHGAP5;RAP1B;RAP1A;PLCG2;PTK2B;CTNNA3;PLCG1;CTNNA2;VAV3;PRKCB;PRKCA;MAPK14;PTK2;VAV2;AFDN;OCLN;PIK3CA;CTNNB1;VCL
Toll-like receptor signaling pathway	24/104	0.0924078	0.260111	0	0	1.4083	3.35393	MAP2K4;MAP2K1;CHUK;CD80;PIK3CD;PIK3CB;MAPK14;NFKB1;IKBKB;MAPK10;MAPK9;MAPK8;TBK1;PIK3CA;TRAF3;CTSK;CCL5;AKT3;MAPK1;RIPK1;TAB2;MAP3K7;MAP2K6;TLR2
Adrenergic signaling in cardiomyocytes	33/150	0.0964385	0.268966	0	0	1.32447	3.09773	ATF2;RYR2;CAMK2D;CAMK2A;ATP2A2;ADCY3;PPP2R2A;CACNA1D;SLC8A1;PIK3CG;PIK3R5;SLC9A1;PPP1CB;PPP2CB;RPS6KA5;PPP2R1B;PPP2R5E;PPP2R3C;AKT3;CREB3L2;MAPK1;PRKACB;TPM1;ATP2B4;PPP2R5A;PRKCA;ATP2B1;MAPK14;CACNB2;PPP2R2B;GNAQ;BCL2;PLCB1
Epstein-Barr virus infection	43/202	0.0997796	0.275754	0	0	1.27033	2.92785	RB1;PIK3CD;PIK3CB;RBPJ;RELB;IKBKB;MAPK9;CCND3;MAPK8;TBK1;AKT3;PLCG2;PSMD1;RIPK1;E2F3;POLK;BID;MAP3K7;MAP2K6;LYN;MAP2K4;ENTPD1;USP7;SYK;APAF1;CHUK;DDX58;STAT3;MAPK14;NFKB1;MAPK10;CDK6;PIK3CA;TRAF3;TRAF5;BCL2;FAS;TAB2;CD247;TP53;MAP3K14;CD44;TLR2
Aldosterone-regulated sodium reabsorption	10/37	0.101915	0.277391	0	0	1.7373	3.96732	PIK3CA;PDPK1;PRKCB;NEDD4L;PIK3CD;MAPK1;PRKCA;KRAS;PIK3CB;NR3C2
Regulation of actin cytoskeleton	46/218	0.102197	0.277391	0	0	1.25633	2.86551	CYFIP2;CYFIP1;ROCK1;ROCK2;PIK3CD;WASL;PIK3CB;IQGAP2;ACTR3B;SLC9A1;PPP1CB;ACTR3C;PDGFD;GNA12;PIP4K2A;PIP5K1A;MAPK1;PIP5K1B;ITGAV;PAK4;VAV3;MAP2K1;ARHGEF12;PPP1R12A;LIMK2;RDX;RRAS2;BRAF;SSH2;PTK2;VAV2;TIAM1;DIAPH1;DIAPH2;PIKFYVE;ABI2;PIK3CA;APC;KRAS;ARHGEF7;RAF1;PPP1R12B;SOS1;CRK;SOS2;VCL
Melanoma	17/72	0.119199	0.319217	0	0	1.45028	3.08469	RB1;MAP2K1;PTEN;PIK3CD;BRAF;PIK3CB;IGF1R;CDK6;PIK3CA;PDGFD;AKT3;MAPK1;E2F3;KRAS;POLK;RAF1;TP53
Bacterial invasion of epithelial cells	18/77	0.119706	0.319217	0	0	1.43154	3.03876	CLTC;GAB1;PIK3CD;PIK3CB;WASL;CBL;ACTR3B;PTK2;CD2AP;DNM3;ACTR3C;PIK3CA;ELMO1;CTNNB1;CTNNA3;CTNNA2;CRK;VCL
Endocrine and other factor-regulated calcium reabsorption	13/53	0.127236	0.331895	0	0	1.52458	3.14324	PRKCB;CLTC;ATP2B4;PRKCA;AP2B1;ATP2B1;AP2A2;ESR1;SLC8A1;DNM3;GNAQ;PLCB1;PRKACB
Glycosaminoglycan biosynthesis	13/53	0.127236	0.331895	0	0	1.52458	3.14324	CSGALNACT1;B4GALT1;CSGALNACT2;XYLT1;HS2ST1;EXT1;EXT2;FUT8;CHST11;CHSY1;UST;ST3GAL1;ST3GAL2
Gastric cancer	32/149	0.127736	0.331895	0	0	1.28396	2.64213	RB1;GSK3B;ABCB1;PIK3CD;PIK3CB;AKT3;MAPK1;CTNNA3;E2F3;POLK;CTNNA2;SMAD2;MAP2K1;SMAD3;WNT5B;GAB1;BRAF;WNT9A;MLH1;TGFBR1;MTOR;TGFBR2;PIK3CA;APC;RPS6KB1;BCL2;CTNNB1;KRAS;RAF1;SOS1;TP53;SOS2
Fluid shear stress and atherosclerosis	30/139	0.13053	0.33628	0	0	1.29195	2.63061	BMPR2;PIK3CD;SUMO4;PIK3CB;IKBKB;MAPK9;MAPK8;AKT3;ITGAV;MAP3K7;MAP2K5;MAP3K5;MAP2K6;ACVR1;MEF2A;MAP2K4;MEF2C;EDN1;CHUK;MAPK14;NFKB1;PTK2;ACVR2A;MAPK10;PIK3CA;BCL2;CTNNB1;TP53;NOX1;BMPR1A
RNA transport	39/186	0.132475	0.338424	0	0	1.2457	2.518	CYFIP2;CYFIP1;NUP205;NUP107;SEH1L;NUP188;FMR1;SUMO4;NUP160;GLE1;XPO1;TGS1;NUP88;NUP43;NUP214;NDC1;UPF2;RANBP2;EIF5B;EIF2B3;NUP210;NUP155;NCBP1;NUP133;THOC1;UPF3B;NUP153;THOC2;TRNT1;SENP2;NUP93;NUP210L;TACC3;GEMIN5;NUP35;NUP54;NUP98;EIF4G3;NUP58
Pathogenic Escherichia coli infection	41/197	0.136433	0.34563	0	0	1.23405	2.45814	CYFIP2;CYFIP1;RAB1A;ROCK1;ROCK2;WIPF2;WASL;ACTR3B;IKBKB;TUBB8;MAPK9;ACTR3C;MAPK8;GNA12;ABL1;NCK2;MAPK1;RIPK1;FYN;MAP3K7;CYTH1;NCK1;SEC24B;ARHGEF12;SEC24A;CHUK;MYO5A;MAPK14;NFKB1;MAPK10;MYO1D;MYO1E;OCLN;MYO5C;ABI1;FAS;TAB3;TAB2;SEC24D;NAIP;MYO1F
Fanconi anemia pathway	13/54	0.142014	0.354002	0	0	1.4873	2.90296	FANCI;BLM;WDR48;FANCM;FANCL;FANCC;BRCA2;MLH1;BRIP1;FANCD2;REV3L;POLK;ATR
Viral carcinogenesis	42/203	0.142066	0.354002	0	0	1.22487	2.39029	RB1;YWHAE;HDAC4;ATF2;VAC14;SP100;UBR4;PIK3CD;UBE3A;CHD4;PIK3CB;RBPJ;HDAC8;HDAC9;GTF2E2;CCND3;CHEK1;CREB3L2;EP300;MAPK1;PRKACB;LYN;CREBBP;USP7;SYK;STAT3;TRAF1;SND1;NFKB1;DDB1;RBL2;KAT2B;DLG1;CDK6;RBL1;PIK3CA;TRAF3;RASA2;TRAF5;KRAS;IL6ST;TP53
Breast cancer	31/147	0.156279	0.386249	0	0	1.25428	2.32809	RB1;NOTCH2;GSK3B;PTEN;PIK3CD;PIK3CB;BRCA2;IGF1R;AKT3;MAPK1;E2F3;POLK;NCOA1;MAP2K1;WNT5B;NCOA3;BRAF;WNT9A;ESR1;ESR2;MTOR;CDK6;PIK3CA;APC;RPS6KB1;CTNNB1;KRAS;RAF1;SOS1;TP53;SOS2
RIG-I-like receptor signaling pathway	16/70	0.157738	0.386713	0	0	1.38994	2.56696	MAP3K1;CHUK;DDX58;MAPK14;TANK;NFKB1;IKBKB;MAPK10;MAPK9;CYLD;MAPK8;TBK1;CASP10;TRAF3;RIPK1;MAP3K7
Glycosylphosphatidylinositol (GPI)-anchor biosynthesis	7/26	0.159123	0.386987	0	0	1.72752	3.17531	PIGB;PIGU;PGAP1;PIGN;PIGL;PIGG;GPLD1
RNA polymerase	8/31	0.165286	0.397206	0	0	1.63102	2.93596	POLR2J2;POLR3A;POLR2A;POLR3B;POLR1A;POLR1B;POLR3E;POLR3G
Tight junction	35/169	0.165938	0.397206	0	0	1.22595	2.20199	PATJ;ROCK1;ROCK2;NEDD4L;PRKAG2;PPP2R2A;ARHGAP17;CACNA1D;ACTR3B;MAPK9;PPP2CB;ACTR3C;MAPK8;PARD6B;RAP1A;PPP2R1B;SYMPK;PRKACB;MAP3K5;RAB8B;PRKCI;MAP3K1;PRKCE;RDX;RUNX1;MAPK10;TIAM1;AFDN;DLG1;OCLN;DLG2;PPP2R2B;RAPGEF2;NF2;RAPGEF6
Bladder cancer	10/41	0.17187	0.399254	0	0	1.51276	2.664	RB1;MAP2K1;RPS6KA5;DAPK2;MAPK1;E2F3;BRAF;KRAS;RAF1;TP53
Ferroptosis	10/41	0.17187	0.399254	0	0	1.51276	2.664	GCLC;TFRC;ACSL1;LPCAT3;SLC11A2;SLC39A8;ACSL4;ACSL3;ATG7;TP53
Homologous recombination	10/41	0.17187	0.399254	0	0	1.51276	2.664	RAD51B;RAD52;BABAM2;BLM;BRIP1;MRE11;UIMC1;ATM;TOPBP1;BRCA2
Vascular smooth muscle contraction	28/133	0.173186	0.399254	0	0	1.25135	2.1941	ROCK1;ROCK2;ITPR1;ITPR2;ADCY3;CACNA1D;PPP1CB;GNA12;KCNMB3;KCNMB4;MAPK1;PRKACB;PRKG1;MAP2K1;EDN1;PRKCH;ARHGEF12;PPP1R12A;PRKCB;PRKCE;PLA2G4C;PRKCA;BRAF;GNAQ;PRKCQ;RAF1;PLCB1;PPP1R12B
Type II diabetes mellitus	11/46	0.17336	0.399254	0	0	1.47393	2.58288	IKBKB;MAPK10;MAPK9;MAPK8;PIK3CA;PRKCE;PIK3CD;MAPK1;CACNA1D;PIK3CB;MTOR
Circadian entrainment	21/97	0.177685	0.406137	0	0	1.29632	2.23971	RYR2;CAMK2D;PRKCB;CAMK2A;ITPR1;ADCY3;PRKCA;CACNA1D;GRIN2B;GNAO1;PER2;RPS6KA5;GNG2;GNAQ;GNG7;GNB1;MAPK1;GNB5;PLCB1;PRKACB;PRKG1
NOD-like receptor signaling pathway	37/181	0.179278	0.40672	0	0	1.20596	2.07283	YWHAE;ITPR1;ITPR2;NOD1;ANTXR2;TANK;IKBKB;MAPK9;MAPK8;TBK1;CCL5;NAMPT;MFN1;MAPK1;RIPK1;TRPM7;NLRP1;TP53BP1;DNM1L;MAP3K7;CHUK;NEK7;ERBIN;MAPK14;NFKB1;MAPK10;ATG16L1;TRAF3;TRAF5;BCL2;TAB3;TAB2;PKN2;PLCB1;NAIP;MCU;BCL2L1
Gap junction	19/88	0.195828	0.440975	0	0	1.29166	2.10608	MAP3K2;MAP2K1;PRKCB;ITPR1;ADCY3;ITPR2;PRKCA;TUBB8;PDGFD;GNAQ;MAPK1;KRAS;PLCB1;RAF1;SOS1;PRKACB;SOS2;PRKG1;MAP2K5
Natural killer cell mediated cytotoxicity	27/131	0.210374	0.470247	0	0	1.21798	1.89868	PIK3CD;PIK3CB;PPP3CA;PPP3CB;PPP3CC;PLCG2;MAPK1;PTK2B;FYN;PLCG1;BID;VAV3;MAP2K1;SYK;PRKCB;NFATC2;PRKCA;BRAF;VAV2;PIK3CA;FAS;KRAS;CD247;RAF1;SOS1;SOS2;LAT
D-Glutamine and D-glutamate metabolism	2/5	0.21423	0.475371	0	0	3.12457	4.81405	DGLUCY;GLS
Amphetamine addiction	15/69	0.22256	0.490277	0	0	1.30269	1.95737	ATF2;CAMK2D;PRKCB;CAMK2A;PRKCA;CACNA1D;SIRT1;GRIN2B;PPP1CB;PPP3CA;PPP3CB;PPP3CC;CAMK4;CREB3L2;PRKACB
Notch signaling pathway	13/59	0.228391	0.496697	0	0	1.32524	1.95697	TLE4;NOTCH2;NUMBL;CREBBP;MAML2;MAML1;PSEN1;RBPJ;KAT2B;ADAM17;ATXN1;NUMB;EP300
Parathyroid hormone synthesis, secretion and action	22/106	0.228742	0.496697	0	0	1.22847	1.81218	MEF2A;ATF2;MAP2K1;MEF2C;PRKCB;PDE4D;ITPR1;ITPR2;ADCY3;PRKCA;BRAF;RUNX2;AKAP13;GNAQ;CREB3L2;GNA12;BCL2;PDE4B;MAPK1;RAF1;PLCB1;PRKACB
Melanogenesis	21/101	0.232685	0.501675	0	0	1.23121	1.79519	GSK3B;MAP2K1;CREBBP;EDN1;CAMK2D;WNT5B;PRKCB;CAMK2A;ADCY3;PRKCA;WNT9A;GNAO1;GNAQ;CREB3L2;EP300;MAPK1;CTNNB1;KRAS;RAF1;PLCB1;PRKACB
Central carbon metabolism in cancer	15/70	0.240239	0.514314	0	0	1.27893	1.82391	MAP2K1;TIGAR;PTEN;PIK3CD;PIK3CB;MTOR;GLS;SLC7A5;PIK3CA;AKT3;MAPK1;KRAS;RAF1;TP53;PDK1
Cushing syndrome	31/155	0.242855	0.516279	0	0	1.17278	1.65983	RB1;ATF2;KMT2D;GSK3B;CAMK2D;KMT2A;CAMK2A;ITPR1;ITPR2;ADCY3;CACNA1D;RAP1B;RAP1A;RBBP5;CREB3L2;MAPK1;E2F3;PDE8A;PRKACB;USP8;MAP2K1;WNT5B;ARNT;BRAF;WNT9A;CDK6;NCEH1;APC;GNAQ;CTNNB1;PLCB1
Vibrio cholerae infection	11/50	0.255313	0.538995	0	0	1.32243	1.80547	SEC61A2;ATP6V1A;SLC12A2;PLCG2;ADCY3;ATP6V1H;PRKCA;PLCG1;PRKACB;ATP6V1D;ATP6V0A1
Basal transcription factors	10/45	0.258881	0.542757	0	0	1.33955	1.81025	TAF15;CCNH;TAF11;TAF4B;MNAT1;TAF3;GTF2E2;TAF5L;TAF2;TAF1
Aldosterone synthesis and secretion	20/98	0.267777	0.550029	0	0	1.20245	1.58434	ATF2;CAMK2D;CAMK1D;PRKCB;PRKCE;CAMK2A;ITPR1;ATP2B4;ITPR2;ADCY3;PRKCA;CACNA1D;ATP2B1;PRKD3;GNAQ;CAMK4;CREB3L2;DAGLB;PLCB1;PRKACB
Glycerophospholipid metabolism	20/98	0.267777	0.550029	0	0	1.20245	1.58434	DGKG;DGKD;LPGAT1;CHKA;PNPLA7;PLA2G4C;GPCPD1;LCLAT1;AGPAT3;SELENOI;PISD;GPAM;GPD2;LPCAT3;CEPT1;GPD1L;LPIN1;DGKI;PLPP1;CDS2
mRNA surveillance pathway	20/98	0.267777	0.550029	0	0	1.20245	1.58434	UPF2;SMG1;RNGTT;NCBP1;RNMT;UPF3B;PPP2R5A;PPP2R2A;MSI2;SMG7;SMG6;GLE1;PPP1CB;PPP2CB;PPP2R1B;PPP2R5E;PPP2R3C;PPP2R2B;PAPOLG;SYMPK
Phosphonate and phosphinate metabolism	2/6	0.285591	0.582683	0	0	2.34329	2.93659	CEPT1;SELENOI
Estrogen signaling pathway	27/137	0.288566	0.584827	0	0	1.15113	1.43066	ATF2;ITPR1;ITPR2;PIK3CD;ADCY3;PIK3CB;AKT3;CREB3L2;MAPK1;PRKACB;NCOA1;NCOA2;MAP2K1;GABBR1;NCOA3;ESR1;ESR2;GNAO1;PIK3CA;GNAQ;BCL2;KRAS;RAF1;PLCB1;SOS1;SOS2;FKBP5
GABAergic synapse	18/89	0.295816	0.593322	0	0	1.18872	1.44789	NSF;GABRB2;SLC38A1;GABBR1;PRKCB;PLCL1;ADCY3;ABAT;PRKCA;CACNA1D;GPHN;GLS;GNAO1;GNG2;GNG7;GNB1;GNB5;PRKACB
Transcriptional misregulation in cancer	37/192	0.296661	0.593322	0	0	1.11962	1.36053	CCNT2;CCNT1;KMT2A;JMJD1C;MLLT3;FOXO1;AFF1;IGF1R;FUT8;NSD2;POLK;KDM6A;MEF2C;TAF15;BCL11B;ZBTB16;PBX3;PAX5;TRAF1;RUNX2;FLI1;NFKB1;PTK2;ETV5;SUPT3H;RUNX1;ETV6;TGFBR2;PER2;NR4A3;NCOR1;ZEB1;BMP2K;ATM;TP53;CDK14;BCL2L1
Toxoplasmosis	22/112	0.319609	0.624681	0	0	1.14615	1.30736	CHUK;LAMC3;PDPK1;STAT3;MAPK14;NFKB1;PIK3CG;PIK3R5;GNAO1;IKBKB;MAPK10;MAPK9;MAPK8;AKT3;BCL2;MAPK1;TAB2;JAK2;MAP3K7;MAP2K6;BCL2L1;TLR2
PI3K-Akt signaling pathway	66/354	0.320364	0.624681	0	0	1.07507	1.22374	YWHAE;ATF2;GSK3B;LAMC3;PTEN;PIK3CD;PPP2R2A;PIK3CB;PIK3CG;IGF1R;IKBKB;RPTOR;CCND3;PPP2R1B;PPP2R5E;AKT3;CREB3L2;ITGAV;JAK2;MAP2K1;SYK;CHUK;PDPK1;MAGI2;PPP2R5A;PRKCA;RBL2;PIK3CA;COL4A4;COL6A2;COL4A3;IL3RA;SGK3;COL6A6;RAF1;SOS1;TP53;SOS2;TLR2;PHLPP2;PHLPP1;FOXO3;PIK3R5;PPP2CB;GNG2;PPP2R3C;PDGFD;GNG7;MAPK1;ANGPT2;PTK2;NFKB1;MTOR;CDK6;RPS6KB1;LPAR6;IL7;PPP2R2B;IL2RA;GNB1;BCL2;PKN2;KRAS;GNB5;IL7R;BCL2L1
African trypanosomiasis	8/37	0.32056	0.624681	0	0	1.29309	1.47113	PRKCB;GNAQ;HBB;FAS;HBA2;PRKCA;HBA1;PLCB1
Thyroid cancer	8/37	0.32056	0.624681	0	0	1.29309	1.47113	MAP2K1;TFG;MAPK1;CTNNB1;BRAF;KRAS;POLK;TP53
Renin secretion	14/69	0.323117	0.625654	0	0	1.19333	1.34815	EDN1;PDE1B;PDE1A;PDE3B;ITPR1;ITPR2;CACNA1D;PPP3CA;PPP3CB;PPP3CC;GNAQ;PDE3A;PLCB1;PRKACB
Valine, leucine and isoleucine degradation	10/48	0.331792	0.635524	0	0	1.23357	1.36093	MCCC2;HIBADH;AUH;PCCA;OXCT1;DBT;BCKDHB;MCCC1;ABAT;HIBCH
JAK-STAT signaling pathway	31/162	0.332396	0.635524	0	0	1.10964	1.22219	IL20RB;PIK3CD;PIK3CB;CCND3;AKT3;LEPR;IL21R;STAT4;EP300;JAK2;CREBBP;IL11RA;IL15;STAT3;IFNLR1;STAM;PIAS2;MTOR;PIAS1;PIK3CA;IL7;IL2RA;IL3RA;BCL2;IL6ST;RAF1;IL7R;SOS1;STAM2;SOS2;BCL2L1
Butanoate metabolism	6/28	0.368993	0.701086	0	0	1.27821	1.27435	ALDH5A1;ACSM3;OXCT1;ACSM1;ABAT;L2HGDH
Protein processing in endoplasmic reticulum	32/171	0.379731	0.717007	0	0	1.07929	1.04507	PRKN;ERO1B;SEC23A;SAR1A;SEL1L;NGLY1;SEC61A2;ATXN3;MAPK9;MAPK8;HSPH1;MAN1A2;MAN1A1;UGGT2;SIL1;UGGT1;SEC31B;MAP3K5;EDEM3;SEC24B;SEC24A;EIF2AK3;UBE4B;UBE2G1;MAPK10;DNAJC1;BCL2;PLAA;STT3B;SEC24D;ATF6;MBTPS2
Lysosome	24/128	0.40022	0.75103	0	0	1.08172	0.990578	SCARB2;HGSNAT;MANBA;ENTPD4;SLC11A2;CLTC;AP4E1;AP3B1;IGF2R;SUMF1;MFSD8;GGA2;GNPTAB;NPC1;AP1G1;CTSK;SLC17A5;ATP6V1H;AP4S1;MAN2B1;AP1S3;ARSG;ARSB;ATP6V0A1
Non-homologous end-joining	3/13	0.407431	0.759871	0	0	1.40586	1.2623	MRE11;XRCC4;PRKDC
Cytosolic DNA-sensing pathway	12/63	0.431085	0.799084	0	0	1.10271	0.92788	IKBKB;TBK1;POLR3A;CHUK;POLR3B;DDX58;CCL5;POLR3E;POLR3G;ADAR;RIPK1;NFKB1
Insulin secretion	16/86	0.445953	0.821634	0	0	1.07119	0.865033	ATF2;RYR2;CAMK2D;PRKCB;CAMK2A;ADCY3;PRKCA;CACNA1D;GNAQ;CREB3L2;KCNMB3;KCNMB4;FFAR1;KCNN3;PLCB1;PRKACB
One carbon pool by folate	4/20	0.477974	0.871324	0	0	1.17146	0.864768	DHFR;MTHFD1L;MTR;GART
Peroxisome	15/82	0.478655	0.871324	0	0	1.0491	0.772952	ABCD3;ACSL1;PIPOX;HSD17B4;ACSL4;CROT;ACSL3;PEX14;PEX7;SLC25A17;PEX3;AGPS;FAR1;HACL1;MLYCD
IL-17 signaling pathway	17/94	0.492051	0.890378	0	0	1.03453	0.73366	GSK3B;USP25;CHUK;MAPK14;NFKB1;IKBKB;MAPK10;MAPK9;MAPK8;TBK1;TRAF3;TRAF5;MAPK1;TAB3;TAB2;MAPK6;MAP3K7
Ether lipid metabolism	9/49	0.501448	0.901886	0	0	1.05427	0.727718	UGT8;PLA2G4C;AGPS;ENPP2;CEPT1;PAFAH1B2;PLPP1;SELENOI;PAFAH1B1
Tuberculosis	32/180	0.504344	0.901886	0	0	1.0131	0.693465	CAMK2D;CAMK2A;EEA1;PPP3CA;MAPK9;PPP3CB;MAPK8;PPP3CC;IRAK2;CASP10;AKT3;MRC1;EP300;ATP6V1H;MAPK1;JAK2;BID;ATP6V0A1;CREBBP;ARHGEF12;CR1;APAF1;KSR1;SYK;NFYC;MAPK14;NFKB1;MAPK10;BCL2;PIK3C3;RAF1;TLR2
Serotonergic synapse	20/113	0.526619	0.932479	0	0	1.00758	0.646138	GABRB2;MAP2K1;PRKCB;PLA2G4C;ITPR1;ITPR2;PRKCA;CACNA1D;BRAF;GNAO1;GNG2;GNAQ;GNG7;GNB1;MAPK1;KRAS;GNB5;RAF1;PLCB1;PRKACB
N-Glycan biosynthesis	9/50	0.527587	0.932479	0	0	1.0285	0.657665	ST6GAL1;FUT8;B4GALT1;MAN1A2;MAN2A1;MGAT5;ALG14;MAN1A1;STT3B
Pyrimidine metabolism	10/56	0.533893	0.935649	0	0	1.01854	0.639197	ENTPD1;RRM1;UCK2;ENTPD4;NME7;DPYD;CTPS2;CTPS1;NT5C2;AK9
SNARE interactions in vesicular transport	6/33	0.535536	0.935649	0	0	1.04119	0.650211	STX8;GOSR1;STX18;STX7;VTI1A;STX5
Various types of N-glycan biosynthesis	7/39	0.542106	0.941716	0	0	1.0249	0.627542	FUT8;B4GALT1;MAN1A2;MAN2A1;ALG14;MAN1A1;STT3B
Influenza A	30/172	0.551996	0.953448	0	0	0.989711	0.588101	PIK3CD;ADAR;PIK3CB;IKBKB;CCND3;TBK1;XPO1;CCL5;AKT3;KPNA6;EP300;MAPK1;KPNA5;JAK2;BID;KPNA1;MAP2K1;CREBBP;APAF1;CHUK;PRKCB;DDX58;PRKCA;NFKB1;CDK6;PIK3CA;TRAF3;FAS;NUP98;RAF1
Terpenoid backbone biosynthesis	4/22	0.557855	0.958124	0	0	1.04117	0.607684	NUS1;PDSS2;PDSS1;DHDDS
Amyotrophic lateral sclerosis	63/364	0.578594	0.988161	0	0	0.980238	0.536341	NUP107;NUP188;WDR41;GLE1;TUBB8;PPP3CA;PPP3CB;TBK1;PPP3CC;KIF5C;RB1CC1;PSMD1;SPG11;MAP3K5;NUP214;NDC1;NUP210;APAF1;NCBP1;NUP133;ATG14;ATG13;NUP93;NUP210L;ALS2;ULK2;ULK1;NUP54;PIK3C3;NUP98;ATF6;TP53;NUP58;PRKN;RAB1A;NUP205;DNAH1;SEH1L;DCTN4;DNAH6;PIK3R4;KLC1;TANK;NUP160;ATXN2;NUP88;NUP43;BID;MAP2K6;RANBP2;NUP155;EIF2AK3;NUP153;MAPK14;GRIN2B;MTOR;SETX;ATG2A;BCL2;NUP35;MCU;ATG2B;BCL2L1
Mannose type O-glycan biosynthesis	4/23	0.595219	0.996143	0	0	0.98631	0.511724	B3GALNT2;B4GALT1;LARGE1;FKTN
Mismatch repair	4/23	0.595219	0.996143	0	0	0.98631	0.511724	RFC3;MSH3;MLH1;MLH3
Protein export	4/23	0.595219	0.996143	0	0	0.98631	0.511724	SEC61A2;IMMP1L;IMMP2L;SRP54
Selenocompound metabolism	3/17	0.596375	0.996143	0	0	1.00394	0.518923	SEPSECS;KYAT3;MTR
Cortisol synthesis and secretion	11/65	0.607071	0.999996	0	0	0.954219	0.47626	ATF2;NCEH1;GNAQ;CREB3L2;ITPR1;ADCY3;ITPR2;CACNA1D;PLCB1;PDE8A;PRKACB
DNA replication	6/36	0.625991	0.999996	0	0	0.936902	0.438863	PRIM2;POLA1;RFC3;POLA2;DNA2;POLE
Vitamin digestion and absorption	4/24	0.630629	0.999996	0	0	0.936938	0.431964	CUBN;ABCC1;LMBRD1;SLC19A2
Other glycan degradation	3/18	0.63704	0.999996	0	0	0.936956	0.422494	NEU3;MANBA;MAN2B1
Regulation of lipolysis in adipocytes	9/55	0.64932	0.999996	0	0	0.916426	0.39574	PIK3CA;PDE3B;AKT3;PIK3CD;ADCY3;PIK3CB;ABHD5;PRKACB;PRKG1
RNA degradation	13/79	0.650276	0.999996	0	0	0.922526	0.397017	TTC37;ZCCHC7;CNOT6L;PARN;TENT4A;CNOT4;CNOT6;PAN3;XRN1;DHX36;MTREX;DCP1A;CNOT9
MicroRNAs in cancer	52/310	0.671013	0.999996	0	0	0.943437	0.376401	BMPR2;PTEN;PIK3CD;PIK3CB;GLS;IKBKB;RPTOR;RPS6KA5;EP300;MAP2K1;ABCC1;PRKCB;PRKCE;TPM1;DNMT3A;PRKCA;DICER1;SIRT1;FOXP1;ZEB2;ZEB1;PIK3CA;RAF1;SOS1;TP53;CRK;SOS2;CD44;NOTCH2;HDAC4;ABCB1;ROCK1;SLC7A1;PLCG2;ABL1;MAPK1;E2F3;PLCG1;PAK4;CREBBP;RDX;STAT3;NFKB1;MTOR;CDK6;APC;BCL2;PDCD4;ATM;MDM4;KRAS;EZH2
Vasopressin-regulated water reabsorption	7/44	0.676149	0.999996	0	0	0.886134	0.346781	DYNC2H1;NSF;DYNC1H1;DCTN4;CREB3L2;ADCY3;PRKACB
Thyroid hormone synthesis	12/75	0.687671	0.999996	0	0	0.892022	0.334013	ATF2;TG;PRKCB;GNAQ;CREB3L2;ITPR1;ADCY3;ITPR2;PRKCA;TTF2;PLCB1;PRKACB
Purine metabolism	21/129	0.687735	0.999996	0	0	0.910447	0.340827	ENTPD1;RRM1;ENTPD4;PDE1B;PDE1A;PDE4D;PDE3B;ADK;ADCY3;NT5C2;FHIT;PAICS;AK9;NME7;PDE3A;PDE4B;PDE5A;PDE7B;PDE7A;PDE8A;GART
Glycosphingolipid biosynthesis	7/45	0.699766	0.999996	0	0	0.862762	0.308014	B4GALT1;GCNT2;ST3GAL5;ST6GALNAC3;ST3GAL1;ST3GAL2;ST6GALNAC6
Fructose and mannose metabolism	5/33	0.713119	0.999996	0	0	0.836383	0.282787	PFKFB2;TIGAR;PFKFB3;GMDS;PMM2
Pathways of neurodegeneration	79/475	0.728524	0.999996	0	0	0.933142	0.295559	RYR2;GSK3B;HIP1;LRRK2;WDR41;ATP2A2;ZFYVE1;TUBB8;PPP3CA;PPP3CB;TBK1;PPP3CC;KIF5C;RB1CC1;PSMD1;SPG11;MAP3K5;MAP2K1;CSNK2A1;APAF1;WNT5B;PRKCB;TPTEP2-CSNK1E;PRKCA;WNT9A;ATG14;ATG13;ALS2;ULK2;PIK3C3;ULK1;PLCB1;RAF1;ATF6;PRKN;RAB1A;CAMK2D;DNAH1;DCTN4;CAMK2A;DNAH6;ITPR1;PIK3R4;HTT;ITPR2;CACNA1D;PSEN1;KLC1;TANK;ATXN3;MAPK9;ATXN2;MAPK8;ATXN1;MFN1;MAPK1;PLCG1;BID;MAP2K6;EIF2AK3;BRAF;UBE2G1;SNCAIP;MAPK14;GR…
Amoebiasis	16/102	0.732203	0.999996	0	0	0.87105	0.271504	PRKCB;LAMC3;PIK3CD;PRKCA;PIK3CB;NFKB1;PTK2;GNAL;PIK3CA;COL4A4;GNAQ;COL4A3;PLCB1;PRKACB;VCL;TLR2
Pancreatic secretion	16/102	0.732203	0.999996	0	0	0.87105	0.271504	SLC12A2;RYR2;PRKCB;ITPR1;ATP2B4;ITPR2;ATP2A2;ADCY3;PRKCA;ATP2B1;TPCN2;SLC9A1;RAP1B;RAP1A;GNAQ;PLCB1
Pantothenate and CoA biosynthesis	3/21	0.741258	0.999996	0	0	0.780654	0.233733	PANK3;DPYD;PPCDC
Carbohydrate digestion and absorption	7/47	0.743502	0.999996	0	0	0.819524	0.242893	PIK3CA;PRKCB;AKT3;PIK3CD;CACNA1D;PIK3CB;PLCB1
Nucleotide excision repair	7/47	0.743502	0.999996	0	0	0.819524	0.242893	CUL4A;DDB1;RFC3;CCNH;ERCC8;MNAT1;POLE
Viral myocarditis	9/60	0.751076	0.999996	0	0	0.826329	0.236535	CD80;ABL1;CD28;ABL2;DMD;FYN;BID;EIF4G3;CD55
Nicotinate and nicotinamide metabolism	5/35	0.761913	0.999996	0	0	0.780529	0.212244	NADK2;NNT;NAMPT;NT5C2;SIRT1
Glycerolipid metabolism	9/61	0.768724	0.999996	0	0	0.810389	0.213151	DGKG;DGKD;GPAM;AGK;LPIN1;LCLAT1;DGKI;PLPP1;AGPAT3
Retrograde endocannabinoid signaling	23/148	0.775167	0.999996	0	0	0.861141	0.219313	GABRB2;PRKCB;ITPR1;ITPR2;ADCY3;PRKCA;CACNA1D;MAPK14;GNAO1;MAPK10;MAPK9;MAPK8;GNG2;CNR1;GNAQ;GNG7;GNB1;NAPEPLD;MAPK1;GNB5;DAGLB;PLCB1;PRKACB
Salivary secretion	14/93	0.778985	0.999996	0	0	0.829584	0.2072	SLC12A2;PRKCB;ITPR1;ATP2B4;ADCY3;ITPR2;PRKCA;ATP2B1;PRH1;SLC9A1;GNAQ;PLCB1;PRKACB;PRKG1
Calcium signaling pathway	38/240	0.787575	0.999996	0	0	0.88005	0.210153	RYR2;CAMK2D;PDE1B;PDE1A;CAMK2A;ITPR1;ADCY3;ITPR2;ATP2A2;CACNA1D;SLC8A1;PPP3CA;PPP3CB;PPP3CC;PHKG1;PDGFD;PLCG2;PTK2B;PLCG1;PRKACB;CAMK1D;PRKCB;ATP2B4;PRKCA;PHKB;ATP2B1;PHKA2;MCOLN2;TPCN2;TPCN1;ITPKB;GNAL;STIM1;STIM2;CAMK4;GNAQ;PLCB1;MCU
Renin-angiotensin system	3/23	0.796466	0.999996	0	0	0.702504	0.159869	NLN;PREP;LNPEP
beta-Alanine metabolism	4/30	0.799046	0.999996	0	0	0.720459	0.161626	DPYD;ABAT;MLYCD;HIBCH
Gastric acid secretion	11/76	0.804545	0.999996	0	0	0.792205	0.172287	CAMK2D;PRKCB;GNAQ;CAMK2A;ITPR1;ADCY3;ITPR2;PRKCA;PLCB1;PRKACB;SLC9A1
Primary immunodeficiency	5/38	0.822936	0.999996	0	0	0.709443	0.138254	CD4;PTPRC;CD8B;ICOS;IL7R
Nitrogen metabolism	2/17	0.827492	0.999996	0	0	0.62446	0.118245	CA3;CA8
Inflammatory bowel disease	9/65	0.830318	0.999996	0	0	0.752321	0.139891	SMAD2;SMAD3;STAT3;IL21R;STAT4;RORA;NFKB1;IL18R1;TLR2
Alzheimer disease	58/369	0.846898	0.999996	0	0	0.871622	0.144842	GSK3B;ATP2A2;PIK3CD;IDE;PIK3CB;IKBKB;TUBB8;PPP3CA;PPP3CB;PPP3CC;KIF5C;RB1CC1;AKT3;PSMD1;MAP3K5;MAP2K1;CSNK2A1;WNT5B;APAF1;CHUK;TPTEP2-CSNK1E;ADAM10;WNT9A;ATG14;ATG13;ADAM17;PIK3CA;ULK2;ULK1;PIK3C3;PLCB1;RAF1;ATF6;PIK3R4;ITPR1;ITPR2;CACNA1D;PSEN1;KLC1;MAPK9;MAPK8;MAPK1;BID;EIF2AK3;BRAF;GRIN2B;NFKB1;MTOR;MAPK10;APC;GNAQ;ATG2A;CTNNB1;FAS;KRAS;NOX1;MCU;ATG2B
Synthesis and degradation of ketone bodies	1/10	0.855591	0.999996	0	0	0.520425	0.0811668	OXCT1
Chemical carcinogenesis	36/239	0.869323	0.999996	0	0	0.829097	0.116107	RB1;NOTCH2;ATF2;ADCY3;PIK3CD;CACNA1D;PIK3CB;RPS6KA3;CCND3;RPS6KA2;AKT3;CREB3L2;KPNA6;MAPK1;KPNA5;JAK2;PRKACB;KPNA3;KPNA1;MAP2K1;PRKCB;STAT3;ARNT;PRKCA;ESR1;ESR2;NFKB1;MTOR;PIK3CA;RPS6KB1;BCL2;KRAS;PPARA;RAF1;SOS1;SOS2
Amino sugar and nucleotide sugar metabolism	6/48	0.871152	0.999996	0	0	0.668728	0.0922432	CHIT1;CYB5R4;GMDS;GFPT1;PMM2;GNE
Intestinal immune network for IgA production	6/48	0.871152	0.999996	0	0	0.668728	0.0922432	IL15;CD80;CD28;ICOS;MAP3K14;TNFSF13B
Glycosaminoglycan degradation	2/19	0.87207	0.999996	0	0	0.550927	0.0754138	HGSNAT;ARSB
Ribosome biogenesis in eukaryotes	15/108	0.874933	0.999996	0	0	0.754607	0.100822	WDR36;NOP58;CSNK2A1;NVL;EFL1;HEATR1;WDR75;NAT10;SPATA5;WDR43;RCL1;XPO1;XRN1;DROSHA;MDN1
Biosynthesis of unsaturated fatty acids	3/27	0.877559	0.999996	0	0	0.585277	0.076444	HSD17B4;HSD17B12;HACD3
Collecting duct acid secretion	3/27	0.877559	0.999996	0	0	0.585277	0.076444	ATP6V1A;ATP6V1D;ATP6V0A1
Ubiquinone and other terpenoid-quinone biosynthesis	1/11	0.881005	0.999996	0	0	0.468354	0.0593366	VKORC1L1
Pertussis	10/76	0.881623	0.999996	0	0	0.709029	0.0893313	MAPK10;MAPK9;C5;MAPK8;C1S;MAPK1;NOD1;MAPK14;NFKB1;C2
Basal cell carcinoma	8/63	0.886191	0.999996	0	0	0.680736	0.082248	GSK3B;WNT5B;APC;SUFU;CTNNB1;POLK;WNT9A;TP53
Cell adhesion molecules	21/148	0.887094	0.999996	0	0	0.77334	0.0926492	NTNG1;NLGN3;CNTNAP1;CD80;NRXN3;PTPRM;CD99L2;GLG1;SELP;CD2;OCLN;CD4;ALCAM;PTPRC;CD8B;CD28;NRCAM;CD226;ITGAV;ICOS;NEO1
Steroid biosynthesis	2/20	0.890138	0.999996	0	0	0.520288	0.0605507	SOAT1;LSS
Arrhythmogenic right ventricular cardiomyopathy	10/77	0.891101	0.999996	0	0	0.698404	0.0805239	RYR2;CACNB2;ATP2A2;CTNNB1;ITGAV;CACNA1D;CTNNA3;DMD;CTNNA2;SLC8A1
Cysteine and methionine metabolism	6/50	0.894864	0.999996	0	0	0.638253	0.0708995	AHCYL2;GCLC;DNMT3A;APIP;KYAT3;MTR
Malaria	6/50	0.894864	0.999996	0	0	0.638253	0.0708995	SELP;CR1;HBB;HBA2;HBA1;TLR2
Legionellosis	7/57	0.895082	0.999996	0	0	0.655221	0.0726247	RAB1A;CR1;APAF1;SAR1A;NAIP;NFKB1;TLR2
Thermogenesis	34/232	0.899808	0.999996	0	0	0.802595	0.0847333	ATF2;KDM3A;KDM3B;PRKAG2;ADCY3;RPTOR;RPS6KA3;CNR1;RPS6KA2;CREB3L2;DPF3;PRKACB;PRKG1;MAP3K5;SMARCC1;COA1;ACSL1;ACSL4;FRS2;ACSL3;ARID1A;MAPK14;SMARCA2;ARID1B;MTOR;NDUFAF6;RPS6KB1;NDUFAF7;NDUFAF5;ZNF516;NDUFAF2;KRAS;SOS1;SOS2
Neutrophil extracellular trap formation	27/189	0.90504	0.999996	0	0	0.779146	0.0777403	HDAC4;PIK3CD;PIK3CB;HDAC8;HDAC9;C5;AKT3;PLCG2;MAPK1;PLCG1;MAP3K7;ATG7;MAP2K1;CR1;SYK;PRKCB;PRKCA;MAPK14;NFKB1;MTOR;SELP;CLCN5;CLCN4;PIK3CA;RAF1;PLCB1;TLR2
Alanine, aspartate and glutamate metabolism	4/37	0.910831	0.999996	0	0	0.567393	0.0529935	ALDH5A1;GFPT1;ABAT;GLS
Citrate cycle (TCA cycle)	3/30	0.918062	0.999996	0	0	0.520152	0.0444679	SUCLA2;SUCLG2;ACO1
Histidine metabolism	2/22	0.919368	0.999996	0	0	0.468203	0.0393611	HAL;CARNMT1
Hypertrophic cardiomyopathy	11/90	0.936184	0.999996	0	0	0.651258	0.0429459	RYR2;CACNB2;EDN1;TPM1;ATP2A2;PRKAG2;ITGAV;CACNA1D;DMD;SLC8A1;TTN
Leishmaniasis	9/77	0.941311	0.999996	0	0	0.619105	0.0374448	CR1;PRKCB;MAPK1;TAB2;JAK2;MAPK14;MAP3K7;NFKB1;TLR2
Base excision repair	3/33	0.945958	0.999996	0	0	0.468051	0.0260035	PARP4;LIG3;POLE
Synaptic vesicle cycle	9/78	0.946706	0.999996	0	0	0.610096	0.0334128	NSF;DNM3;ATP6V1A;CLTC;ATP6V1H;AP2B1;AP2A2;ATP6V1D;ATP6V0A1
Hematopoietic cell lineage	12/99	0.946971	0.999996	0	0	0.645003	0.0351444	CD2;CD4;CR1;TFRC;CD8B;IL11RA;IL7;IL2RA;IL3RA;IL7R;CD44;CD55
Cocaine addiction	5/49	0.947956	0.999996	0	0	0.531726	0.0284196	ATF2;CREB3L2;PRKACB;GRIN2B;NFKB1
Rheumatoid arthritis	11/93	0.95121	0.999996	0	0	0.627317	0.0313788	ATP6V1A;IL15;CD80;CTSK;CCL5;CD28;ATP6V1H;ATP6V1D;TNFSF13B;TLR2;ATP6V0A1
Non-alcoholic fatty liver disease	20/155	0.954507	0.999996	0	0	0.692332	0.032235	GSK3B;SREBF1;EIF2AK3;PIK3CD;PRKAG2;PIK3CB;MAPK14;NFKB1;IKBKB;MAPK10;MAPK9;MAPK8;ITCH;PIK3CA;AKT3;LEPR;FAS;PPARA;BID;MAP3K5
Folate biosynthesis	2/26	0.957267	0.999996	0	0	0.390074	0.0170356	DHFR;GPHN
Aminoacyl-tRNA biosynthesis	7/66	0.958632	0.999996	0	0	0.554968	0.0234464	RARS2;LARS2;SEPSECS;NARS2;EARS2;FARS2;WARS2
Ovarian steroidogenesis	5/51	0.959137	0.999996	0	0	0.508546	0.021217	PLA2G4C;ADCY3;PRKACB;BMP6;IGF1R
Diabetic cardiomyopathy	27/203	0.959926	0.999996	0	0	0.716554	0.029306	RYR2;GSK3B;CAMK2D;CAMK2A;PTEN;ATP2A2;PIK3CD;PIK3CB;PPP1CB;MAPK9;MAPK8;AKT3;PDK3;SMAD2;SMAD3;PRKCB;GFPT1;PRKCA;MAPK14;NFKB1;TGFBR1;MTOR;TGFBR2;MAPK10;PIK3CA;PLCB1;PPARA
Primary bile acid biosynthesis	1/17	0.962757	0.999996	0	0	0.292614	0.011106	HSD17B4
Dilated cardiomyopathy	11/96	0.963031	0.999996	0	0	0.605065	0.0227925	RYR2;CACNB2;TPM1;ATP2A2;ADCY3;ITGAV;CACNA1D;DMD;PRKACB;SLC8A1;TTN
Fatty acid elongation	2/27	0.963644	0.999996	0	0	0.374448	0.0138671	HSD17B12;HACD3
Starch and sucrose metabolism	3/36	0.964797	0.999996	0	0	0.425424	0.0152463	GBE1;GANC;PGM2L1
Coronavirus disease	31/232	0.966724	0.999996	0	0	0.720103	0.0243696	C1S;F13A1;PIK3CD;ADAR;PIK3CB;C2;IKBKB;MAPK9;C5;MAPK8;TBK1;PLCG2;MAPK1;PLCG1;MAP3K7;SYK;CHUK;PRKCB;DDX58;STAT3;PRKCA;MAPK14;NFKB1;SELP;MAPK10;ADAM17;PIK3CA;TRAF3;TAB2;IL6ST;TLR2
Phototransduction	2/28	0.9691	0.999996	0	0	0.360025	0.0113003	SLC24A1;GNB1
Allograft rejection	3/38	0.973706	0.999996	0	0	0.401065	0.0106868	CD80;CD28;FAS
Glyoxylate and dicarboxylate metabolism	2/30	0.977741	0.999996	0	0	0.334268	0.00752464	PCCA;ACO1
Pentose phosphate pathway	2/30	0.977741	0.999996	0	0	0.334268	0.00752464	RPE;DERA
Cardiac muscle contraction	9/87	0.978662	0.999996	0	0	0.539404	0.0116345	RYR2;CACNB2;SLC9A6;SLC9A7;TPM1;ATP2A2;CACNA1D;SLC8A1;SLC9A1
Alcoholism	23/186	0.979743	0.999996	0	0	0.65885	0.0134831	HDAC4;ATF2;MAP2K1;BRAF;HDAC8;GRIN2B;HDAC9;CAMKK1;PPP1CB;GNAO1;GNG2;PKIA;GNG7;CAMK4;CREB3L2;GNB1;MAPK1;KRAS;GNB5;RAF1;SOS1;PRKACB;SOS2
Phagosome	18/152	0.980121	0.999996	0	0	0.627429	0.0125981	DYNC2H1;ATP6V1A;MSR1;DYNC1H1;TFRC;STX7;STX18;TUBB8;EEA1;SEC61A2;PIKFYVE;MRC1;ATP6V1H;ITGAV;PIK3C3;ATP6V1D;ATP6V0A1;TLR2
Necroptosis	19/159	0.980267	0.999996	0	0	0.63385	0.0126331	CAMK2D;FAF1;PLA2G4C;CAMK2A;STAT3;MAPK10;CYLD;MAPK9;MAPK8;TRAF5;BCL2;STAT4;FAS;RIPK1;TRPM7;DNM1L;JAK2;BID;RNF103-CHMP3
Galactose metabolism	2/31	0.981132	0.999996	0	0	0.322722	0.00614737	B4GALT1;GANC
PPAR signaling pathway	7/74	0.98329	0.999996	0	0	0.488465	0.00823108	SLC27A1;ACSL1;PDPK1;ACSL4;ACSL3;PPARA;PPARD
Cholesterol metabolism	4/50	0.983847	0.999996	0	0	0.406721	0.0066233	ABCA1;NCEH1;NPC1;SOAT1
Graft-versus-host disease	3/42	0.985515	0.999996	0	0	0.359842	0.00525051	CD80;CD28;FAS
Tryptophan metabolism	3/42	0.985515	0.999996	0	0	0.359842	0.00525051	KYNU;KYAT3;DHTKD1
Arginine biosynthesis	1/22	0.985857	0.999996	0	0	0.222877	0.00317469	GLS
Mineral absorption	5/60	0.987006	0.999996	0	0	0.425096	0.00555992	SLC11A2;ATP2B4;TRPM7;ATP2B1;SLC8A1
Huntington disease	40/306	0.987307	0.999996	0	0	0.70112	0.00895612	DNAH1;HIP1;DCTN4;CLTC;DNAH6;PIK3R4;ITPR1;HTT;NRF1;KLC1;AP2A2;TUBB8;MAPK9;MAPK8;POLR2A;KIF5C;RB1CC1;CREB3L2;PSMD1;EP300;MAP3K5;CREBBP;POLR2J2;APAF1;AP2B1;ATG14;ATG13;GRIN2B;MTOR;MAPK10;GNAQ;ATG2A;ULK2;TAF4B;ULK1;PIK3C3;PLCB1;TP53;RCOR1;ATG2B
Fat digestion and absorption	3/43	0.98755	0.999996	0	0	0.350825	0.00439509	ABCA1;SLC27A1;PLPP1
Fatty acid degradation	3/43	0.98755	0.999996	0	0	0.350825	0.00439509	ACSL1;ACSL4;ACSL3
Type I diabetes mellitus	3/43	0.98755	0.999996	0	0	0.350825	0.00439509	CD80;CD28;FAS
Proximal tubule bicarbonate reclamation	1/23	0.988347	0.999996	0	0	0.212733	0.00249355	GLS
Complement and coagulation cascades	8/85	0.988521	0.999996	0	0	0.485588	0.00560625	C5;CR1;C1S;F13A1;KLKB1;CD55;F5;C2
Autoimmune thyroid disease	4/53	0.9894	0.999996	0	0	0.38175	0.00406803	TG;CD80;CD28;FAS
ECM-receptor interaction	8/88	0.99191	0.999996	0	0	0.467293	0.0037958	FRAS1;LAMC3;COL4A4;COL6A2;COL4A3;ITGAV;COL6A6;CD44
alpha-Linolenic acid metabolism	1/25	0.992089	0.999996	0	0	0.194982	0.0015486	PLA2G4C
Pyruvate metabolism	3/47	0.993263	0.999996	0	0	0.318854	0.00215536	ACYP2;ACACB;ACACA
Spliceosome	16/150	0.993319	0.999996	0	0	0.557396	0.0037367	U2AF1L5;TCERG1;AQR;RBM25;SF3B3;DHX8;NCBP1;THOC1;PRPF40B;U2AF1;THOC2;EFTUD2;SNRNP40;TRA2A;SRSF4;SNRNP200
Bile secretion	8/90	0.993619	0.999996	0	0	0.45584	0.00291809	ABCC4;ABCC2;ABCB1;NCEH1;ABCB4;ADCY3;PRKACB;SLC9A1
Glycine, serine and threonine metabolism	2/40	0.995867	0.999996	0	0	0.246153	0.00101936	DMGDH;PIPOX
Nicotine addiction	2/40	0.995867	0.999996	0	0	0.246153	0.00101936	GABRB2;GRIN2B
Linoleic acid metabolism	1/29	0.996354	0.999996	0	0	0.167086	0.000610302	PLA2G4C
Protein digestion and absorption	9/103	0.996492	0.999996	0	0	0.447154	0.00157154	SLC36A1;COL18A1;COL4A4;COL6A2;COL4A3;COL6A6;SLC36A4;SLC8A1;COL19A1
Prion disease	31/273	0.998385	0.999996	0	0	0.596596	0.000964013	ATF2;RYR2;GSK3B;ITPR1;ITPR2;PIK3CD;CACNA1D;PIK3CB;KLC1;TUBB8;PPP3CA;MAPK9;C5;PPP3CB;MAPK8;PPP3CC;KIF5C;CCL5;CREB3L2;PSMD1;MAPK1;FYN;PRKACB;CSNK2A1;APAF1;EIF2AK3;MAPK14;GRIN2B;MAPK10;PIK3CA;MCU
Proteasome	2/46	0.998533	0.999996	0	0	0.212509	0.000311929	PSME4;PSMD1
Pentose and glucuronate interconversions	1/34	0.998615	0.999996	0	0	0.141727	0.000196453	RPE
Taste transduction	6/86	0.998769	0.999996	0	0	0.350271	0.000431502	GABBR1;PDE1B;PDE1A;PLCB1;ASIC2;PRKACB
Parkinson disease	26/249	0.999424	0.999996	0	0	0.54286	0.00031299	PRKN;CAMK2D;LRRK2;CAMK2A;ITPR1;ITPR2;KLC1;TUBB8;MAPK9;MAPK8;KIF5C;MFN1;PSMD1;PLCG1;PRKACB;MAP3K5;APAF1;EIF2AK3;UBE2G1;SNCAIP;MAPK10;GNAL;ATF6;TP53;MCU;BCL2L1
Porphyrin and chlorophyll metabolism	1/43	0.999756	0.999996	0	0	0.111296	2.71949e-05	EARS2
Glutathione metabolism	2/57	0.999786	0.999996	0	0	0.169893	3.63826e-05	RRM1;GCLC
Arginine and proline metabolism	1/50	0.999935	0.999996	0	0	0.0953561	6.209e-06	P4HA1
Antigen processing and presentation	3/78	0.999954	0.999996	0	0	0.186708	8.53073e-06	CD4;CD8B;NFYC
Viral protein interaction with cytokine and cytokine receptor	5/100	0.999958	0.999996	0	0	0.245509	1.03267e-05	CCL5;IL2RA;IL20RB;IL6ST;IL18R1
Staphylococcus aureus infection	4/95	0.99998	0.999996	0	0	0.205032	4.02412e-06	SELP;C5;C1S;C2
Cytokine-cytokine receptor interaction	27/295	0.999982	0.999996	0	0	0.467918	8.28202e-06	BMPR2;EDA;IL20RB;IL1RAP;ACVR1B;TNFSF13B;CCL5;LEPR;IL21R;RELT;ACVR1;IL15;IL11RA;IFNLR1;BMP6;TGFBR1;ACVR2A;TGFBR2;CD4;IL7;IL2RA;IL3RA;FAS;IL6ST;IL7R;IL18R1;BMPR1A
Arachidonic acid metabolism	1/61	0.999989	0.999996	0	0	0.077822	8.22483e-07	PLA2G4C
Steroid hormone biosynthesis	1/61	0.999989	0.999996	0	0	0.077822	8.22483e-07	HSD17B12
Olfactory transduction	15/440	0.999994	0.999996	0	0	0.161781	9.75463e-07	CAMK2D;PDE1B;PDE1A;CAMK2A;ADCY3;SLC8A1;NCALD;GRK3;GNAL;GNG7;GNB1;OR13A1;PRKACB;PRKG1;OR3A2
Drug metabolism	4/108	0.999994	0.999996	0	0	0.179261	1.03576e-06	UCK2;RRM1;NME7;DPYD
Glycolysis / Gluconeogenesis	1/67	0.999994	0.999996	0	0	0.0707214	3.9791e-07	ADPGK
Neuroactive ligand-receptor interaction	17/341	0.999994	0.999996	0	0	0.242158	1.36121e-06	GABRB2;EDN1;GABBR1;GRID2;P2RY14;GRIK3;GRIK1;PTH2R;NR3C1;GRIN2B;P2RY8;C5;GLRA3;CNR2;LPAR6;CNR1;LEPR
Retinol metabolism	1/68	0.999995	0.999996	0	0	0.0696616	3.65028e-07	DHRS3
Systemic lupus erythematosus	6/135	0.999995	0.999996	0	0	0.216573	1.0916e-06	C5;C1S;CD80;CD28;GRIN2B;C2
Oxidative phosphorylation	4/133	0.999996	0.999996	0	0	0.1443	6.13755e-07	ATP6V1A;ATP6V1H;ATP6V1D;ATP6V0A1
