# Supplementary material for: Dissecting clonal hematopoiesis in the myeloid compartment of chronic lymphocytic leukemia and Richter transformation
Source: Hemasphere. 2026 Feb 16;10(2):e70322. doi: 10.1002/hem3.70322 (PMC12907972; doi:10.1002/hem3.70322)
Supplement: Supplementary file 15 — Supporting Information. [file HEM3-10-e70322-s013.xlsx]

## Sheet: Up_KEGG_2021_Human
Table S9: pathways deregulated in T-cells accordi to CH status
Term	Overlap	P.value	Adjusted.P.value	Old.P.value	Old.Adjusted.P.value	Odds.Ratio	Combined.Score	Genes
Ribosome	104/158	1.14111e-77	3.33203e-75	0	0	25.2341	4470.66	RPL4;RPL5;RPL30;RPL3;RPL32;RPL31;RPL34;RPL10A;RPL8;RPL9;RPL6;RPL7;RPS15;RPS14;RPS17;RPS16;RPL18A;RPS19;RPL36AL;RPS18;RPL36;RPL35;RPL38;RPL37;RPS11;RPL39;RPS10;RPS13;RPS12;RPS9;RPL21;RPS7;RPS8;RPL23;RPS5;RPL22;RPS6;RPSA;RPL24;RPL27;RPL26;RPL29;RPL28;UBA52;MRPL18;MRPL14;MRPL15;MRPL12;RPS4Y1;MRPL11;RPL41;MRPL28;MRPL23;MRPL24;MRPL21;MRPL30;RPS26;RPS25;RPS28;RPS27;RPS29;RPL27A;RPS20;RPS21;RSL24D1;RPS2…
Parkinson disease	94/249	6.70726e-42	9.7926e-40	0	0	7.84664	743.903	COX7B;NDUFA13;NDUFA11;NDUFA12;COX4I1;UBE2L6;PARK7;COX6A1;COX7C;TXN2;PSMD8;PSMD9;TUBA1B;TUBA1A;PSMD4;UQCRFS1;COX8A;DUSP1;TUBB;NDUFC2;SDHC;SDHD;TUBA4A;COX6B1;COX7A2L;PSMA4;NDUFS8;NDUFS7;PSMA2;NDUFS5;VDAC1;SLC25A5;UBA52;SLC25A4;SLC25A6;NDUFB9;NDUFB8;NDUFB7;NDUFB10;UQCRB;NDUFB11;NDUFB5;NDUFB4;NDUFB3;ATP5MC2;NDUFB2;ATP5MC3;UQCR11;COX7A2;TXN;UQCR10;COX5B;COX5A;PSMA7;UQCRH;GNAI2;ATP5MC1;PSMB6;ATP5F1A;PS…
Coronavirus disease	90/232	2.75844e-41	2.68488e-39	0	0	8.18324	764.243	RPL4;RPL5;RPL30;RPL3;CXCL8;RPL32;RPL31;RPL34;RPLP1;RPLP0;RPL8;RPL10A;RPL9;RPL6;RPL7;RPS15;RPS4X;RPS14;RPL7A;RPS17;RPS16;RPL18A;RPS19;RPL36AL;RPS18;RPL36;RPL35;RPLP2;RPL38;RPL37;RPS11;RPL39;RPS10;RPS13;RPS12;RPS9;RPL21;RPS7;RPS8;RPL23;RPS5;RPL22;RPS6;RPL13A;RPSA;RPS3A;FOS;RPL37A;RPL24;RPL27;RPL26;RPL29;RPL28;UBA52;CFD;RPL10;RPL12;RPL11;RPL36A;RPS27L;RPS4Y1;RPS15A;RPL14;RPS3;RPL13;RPL15;RPS2;RPL18;…
Oxidative phosphorylation	67/133	9.83424e-40	7.179e-38	0	0	12.9516	1163.28	NDUFA13;COX7B;NDUFA11;NDUFA12;COX4I1;COX6A1;COX7C;UQCRFS1;COX8A;ATP6V1G1;ATP6V0B;ATP6V0E1;ATP6AP1;NDUFC2;SDHC;SDHD;COX6B1;COX7A2L;NDUFS8;NDUFS7;PPA1;NDUFS5;NDUFB9;NDUFB8;NDUFB7;NDUFB10;UQCRB;NDUFB11;NDUFB5;NDUFB4;COX17;NDUFB3;ATP5MC2;NDUFB2;ATP5MC3;COX7A2;UQCR11;UQCR10;COX5B;COX5A;UQCRH;ATP5MC1;ATP5F1A;COX11;CYC1;ATP6V0E2;ATP5MG;ATP5MF;ATP6V1F;NDUFA9;ATP5PF;NDUFA8;NDUFA7;ATP5PD;NDUFA6;ATP5PB;NDUF…
Prion disease	92/273	2.29911e-36	1.34268e-34	0	0	6.55794	538.148	COX7B;NDUFA13;NDUFA11;NDUFA12;COX4I1;COX6A1;COX7C;PSMD8;PSMD9;TUBA1B;TUBA1A;PSMD4;RAC2;UQCRFS1;RAC1;COX8A;TUBB;NDUFC2;CYBA;SDHC;SDHD;TUBA4A;COX6B1;CREB3;COX7A2L;PSMA4;NDUFS8;NDUFS7;PSMA2;NDUFS5;CSNK2B;VDAC1;SLC25A5;SLC25A4;SLC25A6;NDUFB9;NDUFB8;NDUFB7;NDUFB10;UQCRB;NDUFB11;NDUFB5;NDUFB4;NDUFB3;ATP5MC2;NDUFB2;ATP5MC3;UQCR11;COX7A2;UQCR10;COX5B;COX5A;PSMA7;UQCRH;ATP5MC1;PSMB6;ATP5F1A;PSMB2;PSMB3;CC…
Huntington disease	96/306	5.54359e-35	2.69788e-33	0	0	5.90538	465.804	COX7B;NDUFA13;NDUFA11;NDUFA12;COX4I1;COX6A1;COX7C;BBC3;PSMD8;PSMD9;TUBA1B;TUBA1A;PSMD4;UQCRFS1;AP2M1;COX8A;TUBB;GPX7;NDUFC2;SDHC;SDHD;TUBA4A;COX6B1;CREB3;COX7A2L;PSMA4;NDUFS8;NDUFS7;PSMA2;NDUFS5;VDAC1;SLC25A5;SLC25A4;SLC25A6;NDUFB9;NDUFB8;NDUFB7;NDUFB10;UQCRB;NDUFB11;NDUFB5;NDUFB4;DCTN3;NDUFB3;ATP5MC2;NDUFB2;ATP5MC3;UQCR11;COX7A2;UQCR10;COX5B;COX5A;PSMA7;UQCRH;ATP5MC1;PSMB6;ATP5F1A;PSMB2;PSMB3;AT…
Amyotrophic lateral sclerosis	99/364	2.39538e-30	9.99217e-29	0	0	4.82168	328.858	NDUFA13;NDUFA11;NDUFA12;COX6A1;ACTB;ACTG1;PSMD8;PSMD9;PSMD4;GABARAPL2;SDHC;SDHD;TUBA4A;COX6B1;COX7A2L;VDAC1;PFN1;PFN2;NDUFB10;UQCRB;NDUFB11;ATP5MC2;ATP5MC3;COX7A2;GABARAP;UQCRH;ATP5MC1;ATG101;CYC1;HSPA5;ALYREF;CHCHD10;UQCRQ;CYCS;DNAL4;COX7B;NXT1;COX4I1;NXT2;COX7C;TUBA1B;TUBA1A;NEFL;UQCRFS1;RAC1;COX8A;TUBB;SIGMAR1;GPX7;NDUFC2;PSMA4;NDUFS8;NDUFS7;PSMA2;NDUFS5;CAT;NDUFB9;NDUFB8;NDUFB7;NDUFB5;NDUFB4;…
Diabetic cardiomyopathy	68/203	5.5377e-27	2.02126e-25	0	0	6.40678	387.342	COX7B;NDUFA13;NDUFA11;NDUFA12;COX4I1;COX6A1;COX7C;MPC2;RAC2;UQCRFS1;RAC1;CTSD;PDK2;COX8A;NDUFC2;CYBA;SDHC;SDHD;COX6B1;COX7A2L;NDUFS8;NDUFS7;NDUFS5;VDAC1;SLC25A5;GAPDH;SLC25A4;SLC25A6;NDUFB9;NDUFB8;NDUFB7;NDUFB10;UQCRB;NDUFB11;NDUFB5;NDUFB4;NDUFB3;ATP5MC2;NDUFB2;ATP5MC3;UQCR11;COX7A2;UQCR10;COX5B;COX5A;UQCRH;ATP5MC1;ATP5F1A;CYC1;NDUFA9;ATP5PF;NDUFA8;NDUFA7;ATP5PD;NDUFA6;ATP5PB;NDUFA4;NDUFA3;NDUFA2…
Pathways of neurodegeneration	107/475	2.75574e-25	8.94084e-24	0	0	3.75276	212.222	NDUFA13;NDUFA11;NDUFA12;UBE2L6;PARK7;COX6A1;PSMD8;PSMD9;FRAT1;FRAT2;PSMD4;GABARAPL2;SDHC;SDHD;TUBA4A;COX6B1;COX7A2L;CSNK2B;VDAC1;UBA52;UQCRB;NDUFB10;NDUFB11;ATP5MC2;ATP5MC3;COX7A2;GABARAP;UQCRH;ATP5MC1;UBB;ATG101;UBC;CYC1;HSPA5;CDK5;UQCRQ;CYCS;CALM3;CALM1;CALM2;DNAL4;COX7B;COX4I1;COX7C;TUBA1B;TUBA1A;NEFL;UQCRFS1;RAC1;COX8A;TUBB;SIGMAR1;GPX7;NDUFC2;PSMA4;NDUFS8;NDUFS7;PSMA2;NDUFS5;CAT;SLC25A5;SLC2…
Alzheimer disease	92/369	3.103e-25	9.06076e-24	0	0	4.26269	240.553	COX7B;NDUFA13;NDUFA11;NDUFA12;COX4I1;COX6A1;COX7C;PSMD8;PSMD9;FRAT1;TUBA1B;FRAT2;TUBA1A;PSMD4;UQCRFS1;COX8A;PSENEN;TUBB;NDUFC2;SDHC;SDHD;TUBA4A;COX6B1;COX7A2L;PSMA4;NDUFS8;NDUFS7;PSMA2;NDUFS5;CSNK2B;VDAC1;SLC25A5;GAPDH;SLC25A4;SLC25A6;NDUFB9;NDUFB8;NDUFB7;NDUFB10;UQCRB;NDUFB11;NDUFB5;NDUFB4;NDUFB3;ATP5MC2;NDUFB2;ATP5MC3;UQCR11;COX7A2;UQCR10;COX5B;COX5A;HSD17B10;PSMA7;UQCRH;ATP5MC1;APH1A;PSMB6;ATP…
Thermogenesis	70/232	1.13998e-24	3.02612e-23	0	0	5.49554	302.975	COX7B;NDUFA13;NDUFA11;NDUFA12;COX4I1;COX6A1;COX7C;ACTB;ACTG1;UQCRFS1;COA6;COX8A;RPS6;NDUFC2;SDHC;SDHD;COX6B1;CREB3;COX7A2L;NDUFS8;NDUFS7;NDUFS5;NDUFB9;NDUFB8;NDUFB7;COX16;NDUFB10;UQCRB;NDUFB11;NDUFB5;NDUFB4;COX17;NDUFB3;ATP5MC2;NDUFB2;ATP5MC3;UQCR11;COX7A2;UQCR10;COX5B;COX5A;UQCRH;ATP5MC1;ATP5F1A;COX11;COX14;CYC1;ATP5MG;ATP5MF;NDUFA9;ATP5PF;COA3;NDUFA8;NDUFA7;ATP5PD;NDUFA6;ATP5PB;NDUFA4;NDUFA3;ND…
Non-alcoholic fatty liver disease	56/155	2.64717e-24	6.44144e-23	0	0	7.14943	388.132	NDUFA13;COX7B;GSK3A;CXCL8;NDUFA11;NDUFA12;COX4I1;COX6A1;COX7C;UQCRFS1;RAC1;COX8A;NDUFC2;SDHC;SDHD;FOS;COX6B1;COX7A2L;NDUFS8;NDUFS7;NDUFS5;CEBPA;NDUFB9;NDUFB8;NDUFB7;NDUFB10;UQCRB;NDUFB11;NDUFB5;NDUFB4;NDUFB3;NDUFB2;COX7A2;UQCR11;UQCR10;COX5B;COX5A;UQCRH;CDC42;SOCS3;CYC1;NDUFA9;NDUFA8;JUN;NDUFA7;NDUFA6;NDUFA4;NDUFA3;NDUFA2;NDUFA1;COX6C;UQCRHL;UQCRQ;NDUFAB1;CYCS;BAX
Proteasome	20/46	2.70198e-11	6.06905e-10	0	0	9.52536	231.794	POMP;ADRM1;PSMA7;PSMB10;PSMB8;PSMB9;PSMB6;PSMD8;PSMD9;PSMC5;PSMA4;PSMB2;PSMD4;IFNG;PSMC3;PSMB3;PSMA2;PSMB1;PSME1;PSME2
Salmonella infection	45/249	3.60724e-08	7.52367e-07	0	0	2.75133	47.1516	RAB5C;CXCL8;HSP90AB1;ARPC1B;DCTN3;LY96;BRK1;TXN;ACTB;MYL12A;MYL12B;ACTG1;TXN2;HSP90B1;PYCARD;CDC42;TUBA1B;TUBA1A;RRAS;MYC;TNFSF10;RPS3;RAC1;SKP1;S100A10;JUN;ANXA2;TUBB;RHOG;ARPC4;FOS;ARPC5;DYNLL1;TUBB4B;RHOA;TUBA4A;RHOB;ARPC3;CYCS;BAX;DYNLRB1;PFN1;GAPDH;PFN2;ARF6
Retrograde endocannabinoid signaling	30/148	5.48237e-07	1.06724e-05	0	0	3.15368	45.4651	NDUFB9;NDUFA13;NDUFB8;NDUFB7;NDUFA11;NDUFB10;NDUFA12;NDUFB11;NDUFB5;NDUFB4;NDUFB3;NDUFB2;GNAI2;GNG10;GNGT2;GNG5;NDUFA9;NDUFA8;NDUFA7;NDUFA6;NDUFA4;NDUFA3;NDUFA2;NDUFA1;NDUFC2;NDUFS8;NDUFS7;GNB2;NDUFS5;NDUFAB1
Spliceosome	30/150	7.4016e-07	1.35079e-05	0	0	3.10078	43.7718	ISY1;SF3B4;SF3B5;RBM8A;SF3B6;PQBP1;SNRPD2;ZMAT2;PUF60;PCBP1;SNRPB2;HNRNPA1;HSPA8;ALYREF;BUD31;LSM5;LSM4;LSM3;LSM2;LSM7;LSM6;PHF5A;SNRPG;SNRPE;SNRPF;SRSF5;SNRPC;SNRPB;SRSF9;HSPA1A
Cardiac muscle contraction	21/87	1.44317e-06	2.47885e-05	0	0	3.93414	52.9089	COX8A;COX7B;UQCRB;TPM3;COX4I1;COX7A2;UQCR11;UQCR10;COX6A1;COX5B;COX6C;COX7C;COX5A;UQCRH;UQCRHL;COX6B1;COX7A2L;UQCRQ;FXYD2;UQCRFS1;CYC1
Fluid shear stress and atherosclerosis	25/139	4.06071e-05	0.000658737	0	0	2.71171	27.4197	HSP90AB1;MGST3;GSTP1;TXN;ACTB;ACTG1;TXN2;HSP90B1;SUMO1;SUMO3;SUMO2;RAC2;RAC1;GSTM3;JUN;DUSP1;GSTO1;CYBA;FOS;RHOA;KLF2;IFNG;CALM3;CALM1;CALM2
Protein processing in endoplasmic reticulum	28/171	8.27159e-05	0.00127121	0	0	2.42227	22.7696	PPP1R15A;HSP90AB1;RPN2;RNF5;HSP90B1;DNAJB1;SEC61G;LMAN2;BAG1;FBXO6;SEC61B;SKP1;BCAP31;HSPA8;HSPA5;SSR4;FBXO2;SSR2;PDIA6;SVIP;DDOST;PDIA4;DAD1;ERP29;BAX;STUB1;CALR;HSPA1A
Vibrio cholerae infection	12/50	0.00027024	0.0039455	0	0	3.88701	31.9365	ATP6V0B;ATP6V1G1;ATP6V0E1;ATP6AP1;KDELR1;SEC61G;SEC61B;ATP6V0E2;ACTB;ACTG1;PDIA4;ATP6V1F
RNA polymerase	9/31	0.000343126	0.00477108	0	0	5.02975	40.1244	POLR3GL;POLR2E;POLR2F;POLR2G;POLR2I;POLR2J;POLR3K;POLR2K;POLR2L
Human T-cell leukemia virus 1 infection	31/219	0.000527462	0.00700086	0	0	2.039	15.3892	CDKN1A;CD3G;CD3E;IL2RG;CD3D;ANAPC11;ZFP36;PTTG1;CDC26;MYC;TSPO;B2M;HLA-DPA1;EGR1;RANBP1;EGR2;HLA-DRB5;JUN;CDKN2C;FOS;CREB3;CDK4;LTA;BAX;VDAC1;CALR;SLC25A5;SLC25A4;RAN;MAD2L1;SLC25A6
Colorectal cancer	16/86	0.00064111	0.00793849	0	0	2.81609	20.7048	CDKN1A;JUN;RALB;GADD45B;BAD;GADD45A;FOS;RHOA;BBC3;GADD45G;MYC;RAC2;PMAIP1;BAX;CYCS;RAC1
Antigen processing and presentation	15/78	0.000652479	0.00793849	0	0	2.93258	21.5097	HSPA8;HLA-DRB5;HSP90AB1;HSPA5;KIR2DL1;KIR3DL2;CD8B;IFNG;PSME1;PSME2;CALR;B2M;CTSB;HLA-DPA1;HSPA1A
Pathogenic Escherichia coli infection	28/197	0.000897472	0.0103973	0	0	2.04671	14.3595	TMED10;CXCL8;ARPC1B;BRK1;ACTB;ACTG1;PYCARD;CDC42;TUBA1B;BAIAP2L1;TUBA1A;TNFSF10;RPS3;RAC1;JUN;TUBB;ARPC4;FOS;ARPC5;TUBB4B;RHOA;TUBA4A;ARPC3;CYCS;BAX;TMBIM6;GAPDH;ARF6
Shigellosis	33/246	0.00092579	0.0103973	0	0	1.91576	13.3813	GSK3A;CXCL8;ARPC1B;ACTB;GABARAP;MYL12A;MYL12B;ACTG1;PYCARD;CDC42;CAPNS1;UBB;CCL5;UBC;TIFA;RAC1;RPS27A;SKP1;GABARAPL2;JUN;ARPC4;ARPC5;RHOA;RRAGA;RRAGC;ARPC3;CYCS;BAX;VDAC1;PFN1;UBA52;PFN2;ARF6
Apoptosis	22/142	0.000985107	0.0106537	0	0	2.26169	15.6571	JUN;ENDOG;GADD45B;BCL2A1;GADD45A;BAD;GZMB;CTSW;FOS;ACTB;TUBA4A;ACTG1;GADD45G;BBC3;TUBA1B;TUBA1A;TNFSF10;PMAIP1;CYCS;BAX;CTSD;CTSB
Protein export	7/23	0.00115489	0.0120438	0	0	5.37363	36.3459	SPCS2;SPCS1;HSPA5;SEC61G;SEC61B;SRP14;SEC11C
Glycolysis / Gluconeogenesis	13/67	0.00134187	0.0131576	0	0	2.96265	19.5941	TPI1;PGAM1;AKR1A1;ENO1;LDHB;LDHA;PKM;G6PC3;PGK1;ALDOC;ALDOA;FBP1;GAPDH
Human immunodeficiency virus 1 infection	29/212	0.00135181	0.0131576	0	0	1.95746	12.9316	CXCR4;CD3G;RNF7;CD3E;CD3D;GNAI2;GNG10;GNGT2;GNG5;CFL1;RAC2;AP1S1;ELOB;RAC1;B2M;SKP1;APOBEC3C;JUN;APOBEC3G;BAD;FOS;BST2;GNB2;CYCS;BAX;CALM3;CALR;CALM1;CALM2
Rheumatoid arthritis	16/93	0.00153327	0.0141106	0	0	2.55911	16.5839	ATP6V0B;ATP6V1G1;HLA-DRB5;JUN;CXCL8;ATP6V0E1;ATP6AP1;FOS;IFNG;CCL5;CCL3;ACP5;LTB;ATP6V0E2;HLA-DPA1;ATP6V1F
Mitophagy	13/68	0.00154636	0.0141106	0	0	2.90863	18.8242	GABARAPL2;FIS1;JUN;CITED2;GABARAP;RRAS;UBB;FUNDC1;CSNK2B;UBC;TOMM7;RPS27A;UBA52
Cell cycle	19/124	0.00240307	0.0206704	0	0	2.22964	13.447	CDKN2D;ANAPC13;CDKN1A;PCNA;CDKN2C;GADD45B;GADD45A;YWHAB;ANAPC11;GADD45G;MAD2L2;PTTG1;YWHAQ;CDK4;CDC26;MYC;SKP1;YWHAH;MAD2L1
Phagosome	22/152	0.00240683	0.0206704	0	0	2.08657	12.5809	ATP6V1G1;HLA-DRB5;ATP6V0B;ATP6V0E1;RAB5C;ATP6AP1;TUBB;CYBA;TUBB4B;ACTB;TUBA4A;ACTG1;FCGR3A;TUBA1B;TUBA1A;SEC61G;CALR;RAC1;SEC61B;ATP6V0E2;ATP6V1F;HLA-DPA1
Sulfur metabolism	4/10	0.00470579	0.0392597	0	0	8.17651	43.8176	MPST;ETHE1;SQOR;BPNT1
Epithelial cell signaling in Helicobacter pylori infection	12/70	0.00584868	0.0474393	0	0	2.5439	13.0796	CDC42;ATP6V0B;ATP6V1G1;JUN;CXCL8;ATP6V0E1;ATP6AP1;CCL5;CXCR2;RAC1;ATP6V0E2;ATP6V1F
Human cytomegalovirus infection	28/225	0.00627406	0.0495142	0	0	1.75312	8.89066	CDKN1A;CXCL8;PTGER2;CCL4L2;CXCR4;GNAI2;GNG10;GNGT2;GNG5;MYC;CCL5;CXCR2;CCL4;RAC2;EIF4EBP1;CCL3;RAC1;B2M;RHOA;CREB3;CDK4;GNB2;CYCS;BAX;CALM3;CALR;CALM1;CALM2
RNA transport	24/186	0.00700967	0.0538638	0	0	1.8259	9.05731	POP5;POP7;NXT1;RBM8A;ALYREF;PYM1;NXT2;RPP25L;THOC7;EIF1;EEF1A1;SUMO1;SUMO3;EIF3I;SUMO2;EIF4EBP1;EIF3G;PABPC3;SAP18;EIF3H;GEMIN6;GEMIN7;EIF3F;RAN
p53 signaling pathway	12/73	0.00820901	0.0614623	0	0	2.4184	11.6144	CDKN1A;GADD45B;SIVA1;GADD45A;CDK4;IGFBP3;SHISA5;PMAIP1;BAX;CYCS;BBC3;GADD45G
Base excision repair	7/33	0.0103676	0.0751399	0	0	3.30506	15.101	POLE4;POLD4;PCNA;MPG;NTHL1;POLD2;APEX2
Ferroptosis	8/41	0.0105505	0.0751399	0	0	2.97683	13.5493	MAP1LC3B;GPX4;FTH1;PCBP1;PCBP2;SLC40A1;MAP1LC3B2;FTL
Spinocerebellar ataxia	19/143	0.0113734	0.0790724	0	0	1.88605	8.44287	ADRM1;PSMA7;PSMD8;PSMB6;PSMD9;PSMC5;PSMA4;PSMD4;PSMB2;PSMC3;ATG101;PSMA2;PSMB3;PSMB1;CYCS;VDAC1;SLC25A5;SLC25A4;SLC25A6
DNA replication	7/36	0.0166358	0.112969	0	0	2.96267	12.1357	POLE4;POLD4;PCNA;RNASEH2A;RPA3;POLD2;RPA2
Riboflavin metabolism	3/8	0.0180596	0.116906	0	0	7.35438	29.521	RFK;ACP5;ACP1
Epstein-Barr virus infection	24/202	0.0182804	0.116906	0	0	1.66032	6.64449	HLA-DRB5;JUN;CDKN1A;GADD45B;GADD45A;ADRM1;CD3G;ISG15;CD3E;CD3D;GADD45G;PSMD8;PSMC5;PSMD4;PSMC3;CDK4;MYC;CYCS;BAX;CALR;RAC1;VIM;B2M;HLA-DPA1
Ubiquitin mediated proteolysis	18/140	0.0184417	0.116906	0	0	1.81506	7.24779	UBE2F;ANAPC13;FBXO2;UBE2L6;RNF7;ANAPC11;SOCS3;SOCS1;UBB;UBE2S;CDC26;UBC;ELOB;STUB1;RPS27A;UBA52;SKP1;UBE2M
Cytosolic DNA-sensing pathway	10/63	0.0190422	0.116906	0	0	2.31745	9.17964	PYCARD;POLR3GL;CCL4L2;CCL5;CCL4;POLR2E;POLR2F;POLR3K;POLR2K;POLR2L
Thyroid cancer	7/37	0.0192174	0.116906	0	0	2.86376	11.3174	CDKN1A;GADD45B;GADD45A;TPM3;MYC;BAX;GADD45G
Kaposi sarcoma-associated herpesvirus infection	23/193	0.0198982	0.118577	0	0	1.66563	6.52447	GABARAPL2;JUN;CDKN1A;CXCL8;FOS;GABARAP;GNG10;ZFP36;GNGT2;UBB;GNG5;CDK4;MYC;GNB2;UBC;CYCS;BAX;CALM3;RAC1;CALM1;RPS27A;UBA52;CALM2
Pentose phosphate pathway	6/30	0.0227282	0.132733	0	0	3.06728	11.607	TALDO1;ALDOC;PGLS;ALDOA;TKT;FBP1
Nucleotide excision repair	8/47	0.0233007	0.133408	0	0	2.51804	9.466	POLE4;POLD4;PCNA;CETN2;RPA3;POLD2;RPA2;GTF2H5
Mismatch repair	5/23	0.0261636	0.143539	0	0	3.40693	12.4128	POLD4;PCNA;RPA3;POLD2;RPA2
Glutathione metabolism	9/57	0.0262088	0.143539	0	0	2.30206	8.3833	GGCT;GSTM3;GPX4;GSTO1;GSTP1;MGST3;GPX7;PRDX6;SRM
Pancreatic cancer	11/76	0.0270365	0.143539	0	0	2.07861	7.50494	CDC42;CDKN1A;RALB;GADD45B;BAD;GADD45A;CDK4;RAC2;BAX;RAC1;GADD45G
Pertussis	11/76	0.0270365	0.143539	0	0	2.07861	7.50494	PYCARD;JUN;CXCL8;CFL1;LY96;CALM3;FOS;CALM1;CALM2;RHOA;GNAI2
Yersinia infection	17/137	0.0293295	0.150963	0	0	1.74182	6.14715	JUN;CXCL8;ARPC1B;RHOG;ARPC4;ARPC5;FOS;ACTB;RHOA;ACTG1;PYCARD;CDC42;CD8B;ARPC3;RAC2;RAC1;ARF6
Bacterial invasion of epithelial cells	11/77	0.0294687	0.150963	0	0	2.047	7.2145	CDC42;MAD2L2;ARPC3;ARPC1B;RHOG;ARPC4;RAC1;ARPC5;ACTB;RHOA;ACTG1
Tight junction	20/169	0.0303669	0.15106	0	0	1.65107	5.7695	VASP;JUN;PCNA;ARPC1B;ARPC4;ARPC5;ACTB;TUBA4A;MYL12A;RHOA;ACTG1;MYL12B;CDC42;MYL6;TUBA1B;TUBA1A;PARD6A;ARPC3;CDK4;RAC1
Fc gamma R-mediated phagocytosis	13/97	0.0305225	0.15106	0	0	1.90146	6.63476	VASP;MARCKSL1;ARPC1B;ARPC4;ARPC5;CDC42;FCGR3A;ARPC3;CFL1;RAC2;RAC1;PLPP3;ARF6
Lysosome	16/128	0.0318467	0.154987	0	0	1.75604	6.05277	CTSA;CD63;ATP6V0B;ATP6AP1;LAPTM5;NAGA;CTSW;LAPTM4A;NPC2;PSAP;PPT1;AP1S1;ACP5;DNASE2;CTSD;CTSB
Cysteine and methionine metabolism	8/50	0.0326301	0.156196	0	0	2.3378	8.00117	MPST;LDHB;LDHA;AHCY;MDH2;ADI1;MAT2B;SRM
RNA degradation	11/79	0.0347951	0.160271	0	0	1.98658	6.67148	BTG2;LSM7;EXOSC4;LSM6;LSM1;PABPC3;ENO1;LSM5;LSM4;LSM3;LSM2
Fructose and mannose metabolism	6/33	0.0350016	0.160271	0	0	2.72602	9.13862	TPI1;MPI;AKR1B1;ALDOC;ALDOA;FBP1
Mineral absorption	9/60	0.0352514	0.160271	0	0	2.16629	7.24678	MT2A;FTH1;FXYD2;SLC40A1;MT1F;MT1X;SLC39A4;FTL;MT1E
Influenza A	20/172	0.0356767	0.160271	0	0	1.61822	5.39394	HLA-DRB5;CXCL8;NXT1;NXT2;ACTB;ACTG1;PYCARD;SOCS3;DNAJB1;IFNG;CDK4;CCL5;TNFSF10;CYCS;BAX;VDAC1;SLC25A5;SLC25A4;HLA-DPA1;SLC25A6
Viral protein interaction with cytokine and cytokine receptor	13/100	0.0378862	0.167618	0	0	1.8356	6.00822	CXCL8;CCL4L2;CXCR4;IL2RG;CCL5;CXCR3;CCL4;CXCR2;TNFSF10;LTA;XCL2;CCL3;XCL1
Pathways in cancer	51/531	0.0455867	0.198676	0	0	1.31059	4.04727	CDKN1A;HSP90AB1;CXCL8;BBC3;CKS1B;FRAT1;FRAT2;GNGT2;MECOM;MYC;PIM1;RAC2;ELOB;PIM2;RAC1;SKP1;GSTO1;TPM3;FLT3LG;FOS;RHOA;IFNG;CKS2;CEBPA;RALB;GSTP1;MGST3;PTGER2;CXCR4;IL2RG;HSP90B1;GNAI2;CDC42;GNG10;GNG5;PMAIP1;GSTM3;JUN;GADD45B;GADD45A;BAD;TXNRD1;VEGFB;GADD45G;CDK4;GNB2;CYCS;BAX;CALM3;CALM1;CALM2
Cellular senescence	18/156	0.047436	0.203696	0	0	1.60322	4.88722	CDKN1A;CXCL8;GADD45B;GADD45A;IGFBP3;GADD45G;PPP1CA;RRAS;CDK4;MYC;EIF4EBP1;VDAC1;CALM3;CALM1;SLC25A5;CALM2;SLC25A4;SLC25A6
Chemokine signaling pathway	21/192	0.0556554	0.235527	0	0	1.50978	4.36113	GSK3A;CXCL8;BAD;CCL4L2;CXCR4;RHOA;GNAI2;CDC42;GNG10;GNGT2;GNG5;GNB2;CCL5;CXCR3;CCL4;CXCR2;RAC2;XCL2;CCL3;XCL1;RAC1
Lipid and atherosclerosis	23/215	0.0575903	0.240234	0	0	1.473	4.20454	HSPA8;JUN;CXCL8;HSP90AB1;HSPA5;BAD;LY96;CYBA;FOS;RHOA;HSP90B1;PYCARD;CDC42;CCL5;TNFSF10;CCL3;CYCS;BAX;CALM3;RAC1;CALM1;CALM2;HSPA1A
Measles	16/139	0.0600959	0.247155	0	0	1.59804	4.4934	HSPA8;JUN;BAD;CD3G;FOS;CD3E;IL2RG;CD3D;BBC3;CDK4;CSNK2B;RACK1;CYCS;BAX;EIF3H;HSPA1A
Ribosome biogenesis in eukaryotes	13/108	0.0634809	0.25745	0	0	1.68029	4.63259	POP5;POP7;NXT1;IMP3;AK6;NXT2;RPP25L;FBL;EIF6;CSNK2B;NHP2;NOP10;RAN
HIF-1 signaling pathway	13/109	0.0673313	0.269325	0	0	1.6627	4.48617	CDKN1A;RPS6;ENO1;LDHB;LDHA;IFNG;EIF4EBP1;PGK1;ELOB;ALDOC;TIMP1;ALDOA;GAPDH
Glyoxylate and dicarboxylate metabolism	5/30	0.0718883	0.283667	0	0	2.45206	6.45539	GCSH;GRHPR;SHMT2;MDH2;CAT
N-Glycan biosynthesis	7/50	0.0804353	0.313161	0	0	1.99657	5.03195	DPM2;DPM3;RPN2;DAD1;DOLK;MGAT2;DDOST
Adherens junction	9/71	0.08582	0.329729	0	0	1.78088	4.37297	CDC42;CSNK2B;RAC2;SNAI1;RAC1;ACP1;ACTB;RHOA;ACTG1
Leukocyte transendothelial migration	13/114	0.0888617	0.336982	0	0	1.57995	3.82455	VASP;CXCR4;CYBA;ACTB;MYL12A;RHOA;ACTG1;MYL12B;GNAI2;CDC42;RAC2;RAC1;CD99
Graft-versus-host disease	6/42	0.0939846	0.35184	0	0	2.04352	4.83216	HLA-DRB5;IFNG;GZMB;KIR2DL1;KIR3DL2;HLA-DPA1
Oocyte meiosis	14/129	0.108373	0.400567	0	0	1.49421	3.32041	ANAPC13;YWHAB;ANAPC11;PPP1CA;MAD2L2;PTTG1;YWHAQ;CDC26;CALM3;CALM1;CALM2;SKP1;YWHAH;MAD2L1
Glioma	9/75	0.111425	0.406703	0	0	1.67259	3.67033	CDKN1A;GADD45B;GADD45A;CDK4;BAX;CALM3;CALM1;CALM2;GADD45G
Sulfur relay system	2/8	0.117805	0.412774	0	0	4.08284	8.73205	MPST;CTU1
Chronic myeloid leukemia	9/76	0.118425	0.412774	0	0	1.64753	3.51498	CDKN1A;MECOM;GADD45B;BAD;GADD45A;CDK4;MYC;BAX;GADD45G
FoxO signaling pathway	14/131	0.118743	0.412774	0	0	1.46851	3.12909	CDKN2D;GABARAPL2;CDKN1A;GADD45B;GADD45A;PRMT1;PLK2;GABARAP;KLF2;GADD45G;G6PC3;CAT;TNFSF10;S1PR4
Natural killer cell mediated cytotoxicity	14/131	0.118743	0.412774	0	0	1.46851	3.12909	FCER1G;ICAM2;GZMB;KIR2DL1;KIR3DL2;FCGR3A;NCR3;TYROBP;IFNG;TNFSF10;RAC2;CD48;RAC1;HCST
Leishmaniasis	9/77	0.125657	0.43167	0	0	1.62322	3.36687	EEF1A1;FCGR3A;HLA-DRB5;JUN;MARCKSL1;IFNG;CYBA;FOS;HLA-DPA1
Pyrimidine metabolism	7/56	0.12759	0.433211	0	0	1.75152	3.60627	DTYMK;NME2;CMPK1;NME4;DCK;DCTPP1;NME1
Acute myeloid leukemia	8/67	0.131271	0.440588	0	0	1.66266	3.37602	CEBPA;BCL2A1;BAD;MYC;PIM1;EIF4EBP1;PIM2;DUSP6
Hepatocellular carcinoma	17/168	0.13351	0.443011	0	0	1.38189	2.78254	GSTM3;CDKN1A;GADD45B;GADD45A;GSTO1;BAD;MGST3;GSTP1;TXNRD1;ACTB;ACTG1;GADD45G;FRAT1;FRAT2;CDK4;MYC;BAX
Tuberculosis	18/180	0.135702	0.443082	0	0	1.36392	2.72415	HLA-DRB5;ATP6V0B;CEBPB;RAB5C;FCER1G;ATP6AP1;BAD;LSP1;RHOA;FCGR3A;IFNG;CYCS;BAX;CALM3;CALM1;CALM2;CTSD;HLA-DPA1
Legionellosis	7/57	0.136566	0.443082	0	0	1.7164	3.41725	PYCARD;EEF1A1;EEF1G;HSPA8;CXCL8;CYCS;HSPA1A
Pyruvate metabolism	6/47	0.141074	0.448471	0	0	1.79383	3.51315	LDHB;GRHPR;LDHA;PKM;MDH2;AKR1A1
Collecting duct acid secretion	4/27	0.142835	0.448471	0	0	2.13104	4.14714	ATP6V1G1;ATP6V0E1;ATP6V0E2;ATP6V1F
Fatty acid elongation	4/27	0.142835	0.448471	0	0	2.13104	4.14714	ACAA2;ECHS1;PPT1;ACOT4
Endometrial cancer	7/58	0.145843	0.45043	0	0	1.68265	3.23948	CDKN1A;GADD45B;BAD;GADD45A;MYC;BAX;GADD45G
Chagas disease	11/102	0.147117	0.45043	0	0	1.48262	2.84149	JUN;CXCL8;IFNG;CCL5;CCL3;CD3G;CALR;FOS;CD3E;CD3D;GNAI2
Amphetamine addiction	8/69	0.148086	0.45043	0	0	1.60798	3.07117	CREB3;JUN;FOSB;CALM3;FOS;CALM1;CALM2;PPP1CA
Apelin signaling pathway	14/137	0.153164	0.454763	0	0	1.39642	2.62003	GABARAPL2;EGR1;RPS6;GABARAP;KLF2;GNAI2;GNG10;GNGT2;RRAS;GNG5;GNB2;CALM3;CALM1;CALM2
Estrogen signaling pathway	14/137	0.153164	0.454763	0	0	1.39642	2.62003	HSPA8;JUN;HSP90AB1;FOS;KRT10;HSP90B1;GNAI2;POMC;CREB3;CALM3;CALM1;CALM2;CTSD;HSPA1A
Small cell lung cancer	10/92	0.15585	0.454763	0	0	1.49551	2.77994	CDKN1A;GADD45B;GADD45A;CDK4;MYC;CKS2;BAX;CYCS;CKS1B;GADD45G
Primary immunodeficiency	5/38	0.156024	0.454763	0	0	1.85682	3.44949	CD8B;ORAI1;CD3E;IL2RG;CD3D
Phototransduction	4/28	0.157298	0.454763	0	0	2.04214	3.77716	PDE6G;CALM3;CALM1;CALM2
NF-kappa B signaling pathway	11/104	0.161452	0.459565	0	0	1.45058	2.6452	CXCL8;GADD45B;BCL2A1;GADD45A;CCL4L2;CSNK2B;CCL4;LTA;LY96;LTB;GADD45G
Osteoclast differentiation	13/127	0.162686	0.459565	0	0	1.39879	2.54011	JUN;JUND;CYBA;FOS;SOCS3;FCGR3A;TYROBP;SOCS1;IFNG;ACP5;FOSB;RAC1;JUNB
Peroxisome	9/82	0.165182	0.459565	0	0	1.51163	2.722	PRDX5;NUDT7;PRDX1;ECH1;CAT;PMVK;PXMP2;DHRS4;SOD1
Viral myocarditis	7/60	0.165255	0.459565	0	0	1.61898	2.91459	HLA-DRB5;RAC2;CYCS;RAC1;ACTB;ACTG1;HLA-DPA1
Glycine, serine and threonine metabolism	5/40	0.181547	0.50011	0	0	1.75052	2.98681	GCSH;GAMT;GRHPR;SHMT2;PGAM1
Glucagon signaling pathway	11/107	0.184193	0.502658	0	0	1.40502	2.37697	LDHB;CREB3;LDHA;G6PC3;PKM;PRMT1;PGAM1;CALM3;CALM1;CALM2;FBP1
Citrate cycle (TCA cycle)	4/30	0.187719	0.507536	0	0	1.88485	3.15299	IDH3G;MDH2;SDHC;SDHD
Circadian entrainment	10/97	0.196409	0.526161	0	0	1.40918	2.29351	GNG10;GNGT2;RASD1;GNG5;GNB2;CALM3;FOS;CALM1;CALM2;GNAI2
mRNA surveillance pathway	10/98	0.20503	0.54426	0	0	1.39309	2.20749	NXT1;RBM8A;ALYREF;SSU72;PYM1;PABPC3;SAP18;NXT2;PELO;PPP1CA
Regulation of actin cytoskeleton	20/218	0.213222	0.560909	0	0	1.23915	1.91501	ARPC1B;CXCR4;BRK1;ARPC4;ARPC5;ACTB;MYL12A;RHOA;MYL12B;PPP1CA;ACTG1;CDC42;RRAS;ARPC3;TMSB4X;CFL1;RAC2;RAC1;PFN1;PFN2
Necroptosis	15/159	0.221106	0.574725	0	0	1.27736	1.92769	HSP90AB1;PYCARD;IFNG;FTH1;CHMP1B;TNFSF10;CHMP2A;CHMP4B;BAX;VDAC1;SLC25A5;PPIA;SLC25A4;FTL;SLC25A6
Type I diabetes mellitus	5/43	0.222411	0.574725	0	0	1.61206	2.4233	HLA-DRB5;IFNG;LTA;GZMB;HLA-DPA1
Terpenoid backbone biosynthesis	3/22	0.229034	0.586649	0	0	1.9339	2.85034	ICMT;GGPS1;PMVK
Vasopressin-regulated water reabsorption	5/44	0.236609	0.600659	0	0	1.57064	2.26384	CREB3;RAB5C;ARHGDIB;DYNLL1;AQP3
Rap1 signaling pathway	19/210	0.238618	0.600659	0	0	1.21999	1.74811	VASP;RALB;VEGFB;EFNA4;ACTB;RHOA;GNAI2;ACTG1;CDC42;PARD6A;RRAS;ID1;RAC2;CALM3;RAC1;PFN1;CALM1;CALM2;PFN2
Pentose and glucuronate interconversions	4/34	0.253239	0.626942	0	0	1.63318	2.24305	UGDH;DCXR;AKR1A1;AKR1B1
Th1 and Th2 cell differentiation	9/92	0.258639	0.626942	0	0	1.32878	1.79694	HLA-DRB5;JUN;IFNG;CD3G;FOS;CD3E;IL2RG;CD3D;HLA-DPA1
C-type lectin receptor signaling pathway	10/104	0.259794	0.626942	0	0	1.30374	1.75727	PYCARD;EGR2;JUN;FCER1G;RRAS;CALM3;LSP1;CALM1;CALM2;RHOA
T cell receptor signaling pathway	10/104	0.259794	0.626942	0	0	1.30374	1.75727	CDC42;JUN;CD8B;IFNG;CDK4;CD3G;FOS;CD3E;CD3D;RHOA
Toll-like receptor signaling pathway	10/104	0.259794	0.626942	0	0	1.30374	1.75727	JUN;CXCL8;CCL4L2;TOLLIP;CCL5;CCL4;CCL3;LY96;RAC1;FOS
Renin secretion	7/69	0.264467	0.632987	0	0	1.38329	1.83983	PTGER2;ORAI1;CALM3;CALM1;CALM2;CTSB;GNAI2
Purine metabolism	12/129	0.268635	0.63647	0	0	1.25704	1.65226	PKM;GUK1;PDE6G;GMPR2;IMPDH2;NME2;NME4;AK6;DCK;HDDC3;APRT;NME1
Endocytosis	22/252	0.270282	0.63647	0	0	1.17294	1.53455	ARF3;HSPA8;RAB5C;ARPC1B;CXCR4;ARPC4;ARPC5;IL2RG;RHOA;SNX3;CDC42;PARD6A;ARPC3;CHMP1B;CXCR2;AP2S1;CHMP2A;CHMP4B;ARF5;AP2M1;ARF6;HSPA1A
Oxytocin signaling pathway	14/154	0.27436	0.640906	0	0	1.22572	1.58524	JUN;CDKN1A;FOS;EEF2;ACTB;RHOA;ACTG1;GNAI2;PPP1CA;RGS2;MYL6;CALM3;CALM1;CALM2
IL-17 signaling pathway	9/94	0.279121	0.64442	0	0	1.29738	1.65559	CEBPB;JUN;CXCL8;HSP90AB1;JUND;IFNG;FOSB;FOS;HSP90B1
cGMP-PKG signaling pathway	15/167	0.280279	0.64442	0	0	1.20961	1.53859	VASP;BAD;RHOA;GNAI2;PPP1CA;CREB3;RGS2;FXYD2;VDAC1;CALM3;CALM1;SLC25A5;CALM2;SLC25A4;SLC25A6
Neurotrophin signaling pathway	11/119	0.287632	0.653767	0	0	1.24809	1.55522	CDC42;BEX3;JUN;BAD;ARHGDIB;BAX;CALM3;RAC1;CALM1;CALM2;RHOA
Th17 cell differentiation	10/107	0.288822	0.653767	0	0	1.26321	1.56884	HLA-DRB5;JUN;HSP90AB1;IFNG;CD3G;FOS;CD3E;IL2RG;CD3D;HLA-DPA1
Dopaminergic synapse	12/132	0.294957	0.657934	0	0	1.22542	1.49614	CREB3;GNG10;GSK3A;GNGT2;GNG5;GNB2;CALM3;FOS;CALM1;CALM2;GNAI2;PPP1CA
Drug metabolism	10/108	0.298693	0.657934	0	0	1.25025	1.51073	GSTM3;GSTO1;MGST3;GSTP1;IMPDH2;CMPK1;NME2;NME4;CES1;NME1
Melanoma	7/72	0.300721	0.657934	0	0	1.31923	1.58515	CDKN1A;GADD45B;BAD;GADD45A;CDK4;BAX;GADD45G
Non-small cell lung cancer	7/72	0.300721	0.657934	0	0	1.31923	1.58515	CDKN1A;GADD45B;BAD;GADD45A;CDK4;BAX;GADD45G
Ras signaling pathway	20/232	0.301929	0.657934	0	0	1.15644	1.38491	RAB5C;RALB;BAD;VEGFB;FLT3LG;RASAL2;EFNA4;RHOA;CDC42;GNG10;GNGT2;RRAS;GNG5;GNB2;RAC2;CALM3;RAC1;CALM1;CALM2;ARF6
Cocaine addiction	5/49	0.310651	0.667362	0	0	1.39178	1.62711	CREB3;JUN;CDK5;FOSB;GNAI2
Folate biosynthesis	3/26	0.313112	0.667362	0	0	1.59722	1.85469	CBR1;AKR1B1;PCBD1
Glycosylphosphatidylinositol (GPI)-anchor biosynthesis	3/26	0.313112	0.667362	0	0	1.59722	1.85469	PIGC;DPM2;PIGP
Allograft rejection	4/38	0.32255	0.682496	0	0	1.44073	1.63018	HLA-DRB5;IFNG;GZMB;HLA-DPA1
Malaria	5/50	0.325873	0.684569	0	0	1.36078	1.52577	CXCL8;IFNG;GYPC;KLRB1;CD81
Hematopoietic cell lineage	9/99	0.332066	0.689901	0	0	1.22497	1.35043	HLA-DRB5;CD8B;CD7;FLT3LG;CD3G;CD59;CD3E;CD3D;HLA-DPA1
Platelet activation	11/124	0.335007	0.689901	0	0	1.19254	1.30417	VASP;VAMP8;FCER1G;ORAI1;ACTB;MYL12A;RHOA;ACTG1;MYL12B;GNAI2;PPP1CA
Toxoplasmosis	10/112	0.338947	0.689901	0	0	1.20096	1.29934	HSPA8;HLA-DRB5;SOCS1;IFNG;BAD;LY96;CYCS;HLA-DPA1;GNAI2;HSPA1A
Various types of N-glycan biosynthesis	4/39	0.340144	0.689901	0	0	1.39949	1.50919	RPN2;DAD1;MGAT2;DDOST
Hepatitis B	14/162	0.340225	0.689901	0	0	1.15896	1.24953	EGR2;JUN;CDKN1A;CXCL8;PCNA;ATP6AP1;YWHAB;BAD;FOS;CREB3;YWHAQ;MYC;CYCS;BAX
AGE-RAGE signaling pathway in diabetic complications	9/100	0.34288	0.690489	0	0	1.21144	1.2967	CDC42;EGR1;JUN;CXCL8;CDK4;PIM1;VEGFB;BAX;RAC1
Viral carcinogenesis	17/203	0.365491	0.722068	0	0	1.11972	1.12701	RANBP1;EGR2;JUN;CDKN1A;YWHAB;BAD;MRPS18B;RHOA;CDC42;CREB3;PKM;YWHAQ;CDK4;PMAIP1;BAX;RAC1;YWHAH
cAMP signaling pathway	18/216	0.367642	0.722068	0	0	1.11374	1.11446	JUN;BAD;PTGER2;FOS;RHOA;GNAI2;PPP1CA;POMC;CREB3;RRAS;FXYD2;FXYD1;RAC2;ORAI1;CALM3;RAC1;CALM1;CALM2
Selenocompound metabolism	2/17	0.371553	0.722068	0	0	1.63234	1.61612	TXNRD1;SEPHS2
Bladder cancer	4/41	0.375379	0.722068	0	0	1.3237	1.29698	CDKN1A;CXCL8;CDK4;MYC
Homologous recombination	4/41	0.375379	0.722068	0	0	1.3237	1.29698	POLD4;RPA3;POLD2;RPA2
Synaptic vesicle cycle	7/78	0.375666	0.722068	0	0	1.20735	1.18206	ATP6V0B;ATP6V1G1;ATP6V0E1;AP2S1;ATP6V0E2;AP2M1;ATP6V1F
Vitamin B6 metabolism	1/6	0.375871	0.722068	0	0	2.44821	2.3956	PNPO
Sphingolipid signaling pathway	10/119	0.411179	0.784733	0	0	1.12341	0.998406	FCER1G;RAC2;BAX;DEGS1;RAC1;S1PR5;CTSD;S1PR4;RHOA;GNAI2
Asthma	3/31	0.418627	0.79376	0	0	1.31165	1.14215	HLA-DRB5;FCER1G;HLA-DPA1
Renal cell carcinoma	6/69	0.422795	0.796492	0	0	1.16602	1.00379	CDC42;CDKN1A;JUN;BAD;ELOB;RAC1
Basal transcription factors	4/45	0.445067	0.833073	0	0	1.1943	0.96682	TAF12;TAF10;TAF9;GTF2H5
One carbon pool by folate	2/20	0.4526	0.841779	0	0	1.36006	1.07818	SHMT2;MTHFS
Insulin signaling pathway	11/137	0.462508	0.850864	0	0	1.06875	0.824101	SOCS3;SOCS1;G6PC3;BAD;RPS6;EIF4EBP1;CALM3;CALM1;CALM2;FBP1;PPP1CA
VEGF signaling pathway	5/59	0.463313	0.850864	0	0	1.13343	0.872006	CDC42;BAD;RAC2;HSPB1;RAC1
Propanoate metabolism	3/34	0.479431	0.874962	0	0	1.18452	0.870807	LDHB;LDHA;ECHS1
NOD-like receptor signaling pathway	14/181	0.503866	0.902259	0	0	1.02604	0.703292	GABARAPL2;JUN;CXCL8;HSP90AB1;CYBA;TXN;GABARAP;RHOA;TXN2;PYCARD;CCL5;VDAC1;CARD16;CTSB
Thyroid hormone synthesis	6/75	0.503944	0.902259	0	0	1.06428	0.72934	CREB3;HSPA5;FXYD2;GPX7;PDIA4;HSP90B1
Longevity regulating pathway	8/102	0.509561	0.902259	0	0	1.0416	0.702256	HSPA8;CREB3;ATG101;CAT;EIF4EBP1;BAX;SOD1;HSPA1A
GABAergic synapse	7/89	0.513026	0.902259	0	0	1.04477	0.697308	GABARAPL2;GNG10;GNGT2;GNG5;GNB2;GABARAP;GNAI2
PD-L1 expression and PD-1 checkpoint pathway in cancer	7/89	0.513026	0.902259	0	0	1.04477	0.697308	JUN;IFNG;CSNK2B;CD3G;FOS;CD3E;CD3D
Gastric acid secretion	6/76	0.5171	0.902259	0	0	1.04902	0.691847	CALM3;CALM1;CALM2;ACTB;ACTG1;GNAI2
Metabolism of xenobiotics by cytochrome P450	6/76	0.5171	0.902259	0	0	1.04902	0.691847	CBR1;GSTM3;AKR7A2;GSTO1;GSTP1;MGST3
Basal cell carcinoma	5/63	0.522054	0.902259	0	0	1.05503	0.685754	CDKN1A;GADD45B;GADD45A;BAX;GADD45G
Hepatitis C	12/157	0.526756	0.902259	0	0	1.01276	0.649197	SOCS3;CDKN1A;YWHAQ;IFNG;CD81;CDK4;YWHAB;BAD;MYC;CYCS;BAX;YWHAH
Renin-angiotensin system	2/23	0.52734	0.902259	0	0	1.16558	0.745865	CTSA;ATP6AP2
Cholesterol metabolism	4/50	0.528378	0.902259	0	0	1.06419	0.678896	LRPAP1;NPC2;TSPO;VDAC1
Inflammatory bowel disease	5/65	0.550369	0.934347	0	0	1.01975	0.608963	HLA-DRB5;JUN;IFNG;IL2RG;HLA-DPA1
Parathyroid hormone synthesis, secretion and action	8/106	0.554106	0.935254	0	0	0.998873	0.589734	EGR1;CREB3;CDKN1A;JUND;NACA;FOS;RHOA;GNAI2
Breast cancer	11/147	0.558316	0.936944	0	0	0.989623	0.576782	FRAT1;JUN;CDKN1A;FRAT2;GADD45B;GADD45A;CDK4;MYC;BAX;FOS;GADD45G
TGF-beta signaling pathway	7/94	0.572082	0.95456	0	0	0.984455	0.549792	IFNG;MYC;NOG;ID1;ID3;RHOA;SKP1
Ubiquinone and other terpenoid-quinone biosynthesis	1/11	0.578672	0.957864	0	0	1.22377	0.66943	VKORC1
B cell receptor signaling pathway	6/81	0.580623	0.957864	0	0	0.978817	0.532137	IFITM1;JUN;CD81;RAC2;RAC1;FOS
Fanconi anemia pathway	4/54	0.590357	0.964913	0	0	0.978845	0.515878	CENPX;RPA3;RPA2;SLX1A
Autophagy	10/137	0.592029	0.964913	0	0	0.963242	0.504931	VAMP8;GABARAPL2;RRAGA;RRAGC;RRAS;ATG101;BAD;CTSD;GABARAP;CTSB
Transcriptional misregulation in cancer	14/192	0.594809	0.964913	0	0	0.962051	0.499799	CEBPA;CDKN1A;CEBPB;CXCL8;CDKN2C;GADD45B;BCL2A1;GADD45A;IGFBP3;GZMB;DUSP6;GADD45G;MYC;BAX
Central carbon metabolism in cancer	5/70	0.617318	0.990661	0	0	0.941056	0.453939	LDHB;LDHA;PKM;MYC;PGAM1
TNF signaling pathway	8/112	0.617467	0.990661	0	0	0.940939	0.453655	SOCS3;CREB3;JUN;CEBPB;CCL5;LTA;FOS;JUNB
Axon guidance	13/182	0.624378	0.996275	0	0	0.940742	0.443088	CXCR4;EFNA4;MYL12A;RHOA;MYL12B;GNAI2;CDC42;PARD6A;RRAS;CDK5;CFL1;RAC2;RAC1
Progesterone-mediated oocyte maturation	7/100	0.638142	0.999995	0	0	0.920642	0.413547	MAD2L2;ANAPC13;HSP90AB1;CDC26;ANAPC11;GNAI2;MAD2L1
MAPK signaling pathway	21/294	0.638293	0.999995	0	0	0.940423	0.42221	HSPA8;JUN;JUND;GADD45B;GADD45A;DUSP1;VEGFB;FLT3LG;HSPB1;FOS;EFNA4;DUSP6;GADD45G;CDC42;RRAS;MECOM;MYC;STMN1;RAC2;RAC1;HSPA1A
Fat digestion and absorption	3/43	0.640484	0.999995	0	0	0.917556	0.4088	AGPAT1;PLPP3;SLC27A4
Fatty acid degradation	3/43	0.640484	0.999995	0	0	0.917556	0.4088	ACAA2;ECHS1;ECI1
Relaxin signaling pathway	9/129	0.646673	0.999995	0	0	0.917227	0.399832	CREB3;GNG10;JUN;GNGT2;GNG5;GNB2;VEGFB;FOS;GNAI2
Gap junction	6/88	0.661779	0.999995	0	0	0.894919	0.369444	TUBA1B;TUBA1A;TUBB;TUBB4B;TUBA4A;GNAI2
Focal adhesion	14/201	0.663381	0.999995	0	0	0.915299	0.375644	VASP;JUN;BAD;VEGFB;ACTB;MYL12A;RHOA;MYL12B;PPP1CA;ACTG1;CDC42;RAC2;ZYX;RAC1
Ascorbate and aldarate metabolism	2/30	0.673222	0.999995	0	0	0.873852	0.345766	UGDH;AKR1A1
Type II diabetes mellitus	3/46	0.685694	0.999995	0	0	0.853402	0.322009	SOCS3;SOCS1;PKM
Glycerolipid metabolism	4/61	0.686358	0.999995	0	0	0.85831	0.32303	AKR1A1;AKR1B1;PLPP3;AGPAT1
Galactose metabolism	2/31	0.690781	0.999995	0	0	0.843674	0.312103	G6PC3;AKR1B1
Thiamine metabolism	1/15	0.692343	0.999995	0	0	0.873936	0.321323	ACP1
GnRH signaling pathway	6/93	0.713313	0.999995	0	0	0.843258	0.284882	CDC42;EGR1;JUN;CALM3;CALM1;CALM2
Amino sugar and nucleotide sugar metabolism	3/48	0.713387	0.999995	0	0	0.815385	0.275381	UGDH;GNPDA1;MPI
Intestinal immune network for IgA production	3/48	0.713387	0.999995	0	0	0.815385	0.275381	HLA-DRB5;CXCR4;HLA-DPA1
Valine, leucine and isoleucine degradation	3/48	0.713387	0.999995	0	0	0.815385	0.275381	ACAA2;ECHS1;HSD17B10
SNARE interactions in vesicular transport	2/33	0.723558	0.999995	0	0	0.789158	0.255351	VAMP8;VAMP5
Sphingolipid metabolism	3/49	0.72651	0.999995	0	0	0.797616	0.254841	PSAP;DEGS1;PLPP3
Staphylococcus aureus infection	6/95	0.732344	0.999995	0	0	0.824219	0.256749	CFD;FCGR3A;HLA-DRB5;SELPLG;KRT10;HLA-DPA1
mTOR signaling pathway	10/154	0.73509	0.999995	0	0	0.84874	0.26121	ATP6V1G1;RRAGA;RRAGC;RPS6;EIF4EBP1;LAMTOR2;LAMTOR1;LAMTOR4;RHOA;ATP6V1F
Phenylalanine metabolism	1/17	0.737107	0.999995	0	0	0.764611	0.233223	MIF
Arginine and proline metabolism	3/50	0.739156	0.999995	0	0	0.780603	0.235934	GAMT;PYCR2;SRM
Prostate cancer	6/97	0.750463	0.999995	0	0	0.806017	0.231379	CREB3;CDKN1A;HSP90AB1;BAD;GSTP1;HSP90B1
Long-term potentiation	4/67	0.755062	0.999995	0	0	0.776314	0.218109	CALM3;CALM1;CALM2;PPP1CA
Fatty acid biosynthesis	1/18	0.756986	0.999995	0	0	0.719595	0.200343	HSD17B8
Cholinergic synapse	7/113	0.759003	0.999995	0	0	0.807162	0.222574	CREB3;GNG10;GNGT2;GNG5;GNB2;FOS;GNAI2
Aldosterone synthesis and secretion	6/98	0.759181	0.999995	0	0	0.797212	0.219644	POMC;CREB3;ORAI1;CALM3;CALM1;CALM2
Choline metabolism in cancer	6/98	0.759181	0.999995	0	0	0.797212	0.219644	JUN;EIF4EBP1;RAC2;RAC1;FOS;PLPP3
Fc epsilon RI signaling pathway	4/68	0.765301	0.999995	0	0	0.764142	0.204397	FCER1G;ALOX5AP;RAC2;RAC1
Autoimmune thyroid disease	3/53	0.774315	0.999995	0	0	0.733647	0.18765	HLA-DRB5;GZMB;HLA-DPA1
Endocrine and other factor-regulated calcium reabsorption	3/53	0.774315	0.999995	0	0	0.733647	0.18765	FXYD2;AP2S1;AP2M1
ErbB signaling pathway	5/85	0.77894	0.999995	0	0	0.763986	0.19086	CDKN1A;JUN;BAD;MYC;EIF4EBP1
Melanogenesis	6/101	0.783987	0.999995	0	0	0.771911	0.187855	POMC;CREB3;CALM3;CALM1;CALM2;GNAI2
Prolactin signaling pathway	4/70	0.784771	0.999995	0	0	0.740906	0.179568	SOCS3;SOCS1;CISH;FOS
Steroid biosynthesis	1/20	0.792349	0.999995	0	0	0.643778	0.149841	CYP51A1
Cell adhesion molecules	9/148	0.795223	0.999995	0	0	0.791032	0.181251	HLA-DRB5;SELPLG;CD8B;SELL;ICAM2;ICAM3;CD99;VSIR;HLA-DPA1
Phospholipase D signaling pathway	9/148	0.795223	0.999995	0	0	0.791032	0.181251	CXCL8;FCER1G;RALB;RRAS;CXCR2;PLPP3;AGPAT1;RHOA;ARF6
Hippo signaling pathway	10/163	0.795548	0.999995	0	0	0.798422	0.182618	PARD6A;YWHAQ;YWHAB;MYC;ID1;ACTB;ACTG1;BBC3;YWHAH;PPP1CA
Cytokine-cytokine receptor interaction	19/295	0.797299	0.999995	0	0	0.840344	0.19036	IL32;CXCL8;TNFSF12;CCL4L2;CXCR4;IL2RG;IFNG;CXCR3;CCL5;CXCR2;CCL4;TNFSF10;LTA;XCL2;CCL3;CD27;TNFSF9;XCL1;LTB
Growth hormone synthesis, secretion and action	7/119	0.803826	0.999995	0	0	0.763672	0.166765	SOCS3;CREB3;SOCS1;IGFBP3;FOS;JUNB;GNAI2
Chemical carcinogenesis	15/239	0.807432	0.999995	0	0	0.817582	0.174877	PAQR8;GSTM3;CBR1;JUN;HSP90AB1;GSTO1;BAD;MGST3;GSTP1;FOS;GNAI2;HSP90B1;CREB3;MYC;EIF4EBP1
Wnt signaling pathway	10/166	0.81328	0.999995	0	0	0.78294	0.161818	FRAT1;JUN;FRAT2;MYC;CSNK2B;RAC2;CACYBP;RAC1;RHOA;SKP1
PPAR signaling pathway	4/74	0.819829	0.999995	0	0	0.698417	0.138747	FABP5;UBC;DBI;SLC27A4
Morphine addiction	5/91	0.826674	0.999995	0	0	0.710453	0.135231	GNG10;GNGT2;GNG5;GNB2;GNAI2
Mannose type O-glycan biosynthesis	1/23	0.835989	0.999995	0	0	0.5559	0.0995837	B4GAT1
Proximal tubule bicarbonate reclamation	1/23	0.835989	0.999995	0	0	0.5559	0.0995837	FXYD2
Tryptophan metabolism	2/42	0.836708	0.999995	0	0	0.611299	0.108983	ECHS1;CAT
Alcoholism	11/186	0.839283	0.999995	0	0	0.767444	0.134462	CREB3;GNG10;GNGT2;GNG5;GNB2;FOSB;CALM3;CALM1;CALM2;GNAI2;PPP1CA
Neutrophil extracellular trap formation	11/189	0.853456	0.999995	0	0	0.754386	0.119541	FCGR3A;SELPLG;RAC2;CYBA;VDAC1;RAC1;SLC25A5;SLC25A4;ACTB;ACTG1;SLC25A6
Proteoglycans in cancer	12/205	0.856914	0.999995	0	0	0.758889	0.117186	CDC42;CD63;CDKN1A;RRAS;MYC;RPS6;RAC1;NUDT16L1;ACTB;RHOA;PPP1CA;ACTG1
PI3K-Akt signaling pathway	22/354	0.857572	0.999995	0	0	0.808042	0.124156	CDKN1A;HSP90AB1;YWHAB;BAD;RPS6;VEGFB;FLT3LG;IL2RG;EFNA4;HSP90B1;CREB3;GNG10;GNGT2;G6PC3;YWHAQ;GNG5;CDK4;MYC;GNB2;EIF4EBP1;RAC1;YWHAH
Glycosphingolipid biosynthesis	2/45	0.863907	0.999995	0	0	0.568558	0.0831744	FUT7;NAGA
Serotonergic synapse	6/113	0.864042	0.999995	0	0	0.684895	0.100086	GNG10;GNGT2;GNG5;DUSP1;GNB2;GNAI2
Inflammatory mediator regulation of TRP channels	5/98	0.871413	0.999995	0	0	0.656728	0.0903915	PTGER2;CALM3;CALM1;CALM2;PPP1CA
Cortisol synthesis and secretion	3/65	0.877982	0.999995	0	0	0.591266	0.0769408	POMC;CREB3;ORAI1
Carbohydrate digestion and absorption	2/47	0.879662	0.999995	0	0	0.54323	0.0696516	G6PC3;FXYD2
Biosynthesis of unsaturated fatty acids	1/27	0.880262	0.999995	0	0	0.470275	0.0599771	ACOT4
Gastric cancer	8/149	0.883195	0.999995	0	0	0.692629	0.0860307	FRAT1;CDKN1A;FRAT2;GADD45B;GADD45A;MYC;BAX;GADD45G
Adrenergic signaling in cardiomyocytes	8/150	0.887447	0.999995	0	0	0.687714	0.0821178	CREB3;TPM3;FXYD2;CALM3;CALM1;CALM2;GNAI2;PPP1CA
Butanoate metabolism	1/28	0.88932	0.999995	0	0	0.452833	0.0531165	ECHS1
Amoebiasis	5/102	0.892289	0.999995	0	0	0.629509	0.071742	RAB5C;CXCL8;IFNG;PRDX1;HSPB1
Ether lipid metabolism	2/49	0.893716	0.999995	0	0	0.520057	0.0584374	PLPP3;PAFAH1B3
Retinol metabolism	3/68	0.896173	0.999995	0	0	0.563885	0.0618141	ALDH1A3;PNPLA4;DHRS4
Adipocytokine signaling pathway	3/69	0.901672	0.999995	0	0	0.555311	0.0574775	POMC;SOCS3;G6PC3
beta-Alanine metabolism	1/30	0.905434	0.999995	0	0	0.421557	0.041878	ECHS1
Cushing syndrome	8/155	0.906813	0.999995	0	0	0.664141	0.0649656	POMC;CREB3;CDKN1A;RASD1;CDKN2C;CDK4;ORAI1;GNAI2
RIG-I-like receptor signaling pathway	3/70	0.906906	0.999995	0	0	0.546993	0.0534503	CXCL8;PIN1;ISG15
Circadian rhythm	1/31	0.912589	0.999995	0	0	0.407483	0.0372725	SKP1
Glycosaminoglycan biosynthesis	2/53	0.917355	0.999995	0	0	0.479164	0.041333	B3GALT6;CHST14
Insulin resistance	5/108	0.918099	0.999995	0	0	0.592646	0.0506417	SOCS3;CREB3;G6PC3;SLC27A4;PPP1CA
Salivary secretion	4/93	0.927913	0.999995	0	0	0.54875	0.041056	FXYD2;CALM3;CALM1;CALM2
JAK-STAT signaling pathway	8/162	0.929118	0.999995	0	0	0.633711	0.0465898	SOCS3;CDKN1A;SOCS1;CISH;IFNG;MYC;PIM1;IL2RG
Glutamatergic synapse	5/114	0.938289	0.999995	0	0	0.55984	0.0356603	GNG10;GNGT2;GNG5;GNB2;GNAI2
Mucin type O-glycan biosynthesis	1/36	0.941021	0.999995	0	0	0.349177	0.0212263	C1GALT1C1
Starch and sucrose metabolism	1/36	0.941021	0.999995	0	0	0.349177	0.0212263	G6PC3
Tyrosine metabolism	1/36	0.941021	0.999995	0	0	0.349177	0.0212263	MIF
Vascular smooth muscle contraction	6/133	0.942364	0.999995	0	0	0.576409	0.0342177	MYL6;CALM3;CALM1;CALM2;RHOA;PPP1CA
Notch signaling pathway	2/59	0.94373	0.999995	0	0	0.428586	0.0248217	PSENEN;APH1A
African trypanosomiasis	1/37	0.945485	0.999995	0	0	0.339459	0.0190292	IFNG
Aldosterone-regulated sodium reabsorption	1/37	0.945485	0.999995	0	0	0.339459	0.0190292	FXYD2
Arachidonic acid metabolism	2/61	0.95058	0.999995	0	0	0.414013	0.0209836	CBR1;GPX7
AMPK signaling pathway	5/120	0.95389	0.999995	0	0	0.530458	0.0250413	CREB3;G6PC3;EIF4EBP1;EEF2;FBP1
Thyroid hormone signaling pathway	5/121	0.95611	0.999995	0	0	0.525856	0.0236018	BAD;MYC;FXYD2;ACTB;ACTG1
Lysine degradation	2/63	0.956629	0.999995	0	0	0.400395	0.0177536	ECHS1;MECOM
Complement and coagulation cascades	3/85	0.960261	0.999995	0	0	0.44657	0.0181087	CFD;CD59;CLU
Porphyrin and chlorophyll metabolism	1/43	0.966006	0.999995	0	0	0.29087	0.0100599	HCCS
Human papillomavirus infection	17/331	0.968605	0.999995	0	0	0.658632	0.021009	BCAP31;ATP6V1G1;CDKN1A;ATP6V0B;ATP6V0E1;ATP6AP1;BAD;ISG15;CDC42;CREB3;PKM;PARD6A;CDK4;EIF4EBP1;BAX;ATP6V0E2;ATP6V1F
Hypertrophic cardiomyopathy	3/90	0.970408	0.999995	0	0	0.42079	0.0126398	TPM3;ACTB;ACTG1
Other types of O-glycan biosynthesis	1/47	0.97519	0.999995	0	0	0.26552	0.00667075	C1GALT1C1
Calcium signaling pathway	11/240	0.976437	0.999995	0	0	0.584745	0.0139431	ORAI3;VEGFB;ORAI1;CXCR4;VDAC1;CALM3;CALM1;SLC25A5;CALM2;SLC25A4;SLC25A6
Systemic lupus erythematosus	5/135	0.97846	0.999995	0	0	0.468868	0.0102099	HLA-DRB5;FCGR3A;IFNG;SNRPB;HLA-DPA1
Dilated cardiomyopathy	3/96	0.979355	0.999995	0	0	0.393514	0.00820933	TPM3;ACTB;ACTG1
Phosphatidylinositol signaling system	3/97	0.980569	0.999995	0	0	0.389307	0.00763922	CALM3;CALM1;CALM2
Ovarian steroidogenesis	1/51	0.981893	0.999995	0	0	0.244225	0.00446262	ACOT4
Arrhythmogenic right ventricular cardiomyopathy	2/77	0.982927	0.999995	0	0	0.325408	0.00560375	ACTB;ACTG1
Pancreatic secretion	3/102	0.985683	0.999995	0	0	0.369544	0.00532884	FXYD2;RAC1;RHOA
Regulation of lipolysis in adipocytes	1/55	0.986786	0.999995	0	0	0.226085	0.0030073	GNAI2
Insulin secretion	2/86	0.990754	0.999995	0	0	0.2904	0.00269762	CREB3;FXYD2
Long-term depression	1/60	0.991088	0.999995	0	0	0.206869	0.00185186	GNAI2
Steroid hormone biosynthesis	1/61	0.991763	0.999995	0	0	0.203411	0.00168238	HSD17B8
Glycerophospholipid metabolism	2/98	0.995972	0.999995	0	0	0.253935	0.001025	PLPP3;AGPAT1
Inositol phosphate metabolism	1/73	0.9968	0.999995	0	0	0.169398	0.000542953	TPI1
Signaling pathways regulating pluripotency of stem cells	3/143	0.998962	0.999995	0	0	0.260738	0.000270829	MYC;ID1;ID3
Bile secretion	1/90	0.999161	0.999995	0	0	0.136915	0.000114936	FXYD2
Protein digestion and absorption	1/103	0.999697	0.999995	0	0	0.119381	3.61325e-05	FXYD2
Herpes simplex virus 1 infection	19/498	0.999826	0.999995	0	0	0.47881	8.35e-05	HLA-DRB5;BAD;ALYREF;CFP;PPP1CA;BST2;SOCS3;IFNG;CCL5;EIF4EBP1;ZNF669;LTA;CYCS;BAX;SRSF5;CALR;B2M;HLA-DPA1;SRSF9
MicroRNAs in cancer	8/310	0.999955	0.999995	0	0	0.320542	1.44602e-05	CDKN1A;SOCS1;MYC;STMN1;PIM1;VIM;EFNA4;RHOA
Neuroactive ligand-receptor interaction	9/341	0.999972	0.999995	0	0	0.327702	9.2926e-06	POMC;CHRNB1;NMB;PTGER2;GZMA;TSPO;UTS2;S1PR5;S1PR4
Olfactory transduction	5/440	0.999995	0.999995	0	0	0.137794	6.7173e-07	OR4D1;RGS2;CALM3;CALM1;CALM2

## Sheet: Down_KEGG_2021_Human
Table S7: pathways deregulated in T-cells accordi to CH status
Term	Overlap	P.value	Adjusted.P.value	Old.P.value	Old.Adjusted.P.value	Odds.Ratio	Combined.Score	Genes
Phosphatidylinositol signaling system	48/97	2.33874e-10	7.08638e-08	0	0	3.79904	84.2484	DGKG;IPPK;MTMR1;DGKE;MTMR2;DGKD;MTMR3;ITPR1;MTMR8;PTEN;ITPR2;PIK3CD;ITPR3;PIK3R1;PIK3CB;MTMR4;PIK3C2A;MTMR6;MTM1;PIK3C2B;INPP5B;INPP5A;PPIP5K1;INPP5F;PPIP5K2;INPP5D;PLCG2;PIP4K2A;PIP5K1A;PIP5K1B;PLCG1;IP6K1;PRKCB;SACM1L;IPMK;PRKCA;SYNJ2;INPP4A;ITPKB;INPP4B;PIKFYVE;SYNJ1;PIK3CA;PI4KA;PIK3C3;PLCB1;PLCD1;DGKH
Ubiquitin mediated proteolysis	59/140	6.07866e-09	9.20917e-07	0	0	2.82676	53.478	DET1;UBE3C;CBLB;UBE3A;UBE3B;BRCA1;HERC4;HERC3;HERC2;HERC1;CDC27;BTRC;ANAPC7;FBXW8;FBXW11;FBXW7;UBE2E1;UBE2E2;UBE4A;UBE4B;PIAS2;PIAS1;DDB2;DDB1;TRAF6;ANAPC4;BIRC6;ANAPC1;ANAPC2;PRKN;CUL5;UBA6;CUL3;CUL2;NEDD4L;CBL;COP1;UBR5;UBE2H;MAP3K1;PPIL2;SMURF2;UBE2B;FANCL;SMURF1;HUWE1;WWP1;WWP2;CUL4A;ITCH;NEDD4;CDC16;MDM2;UBA3;UBE2O;ERCC8;TRIM37;TRIP12;UBE2K
Inositol phosphate metabolism	36/73	4.52306e-08	3.99199e-06	0	0	3.76516	63.6744	IPPK;MTMR1;MTMR2;MTMR3;PTEN;MTMR8;PIK3CD;PIK3CB;PIK3C2A;MTMR4;PIK3CG;MTMR6;PIK3C2B;MTM1;INPP5B;INPP5A;INPP5F;INPP5D;PLCG2;PIP4K2A;PIP5K1A;PIP5K1B;PLCG1;SACM1L;IPMK;SYNJ2;INPP4A;ITPKB;INPP4B;PIKFYVE;PIK3CA;SYNJ1;PI4KA;PIK3C3;PLCB1;PLCD1
Autophagy	56/137	5.26995e-08	3.99199e-06	0	0	2.68105	44.9308	PTEN;WDR41;PIK3CD;PIK3CB;ZFYVE1;IGF1R;RPTOR;TBK1;RB1CC1;AKT3;MAP3K7;PRKACB;RUBCN;MAP2K1;PDPK1;DAPK2;ATG10;TSC2;RRAS2;TSC1;WIPI1;ATG14;ATG13;ERN1;PIK3CA;TRAF6;ULK2;PRKCQ;ULK1;PIK3C3;RAF1;RAB1A;PRKAA1;MTMR3;ITPR1;PIK3R4;PIK3R1;MTMR4;HIF1A;TANK;CAMKK2;PPP2CB;MAPK8;MAPK1;ATG7;UVRAG;EIF2AK3;MTOR;MAPK10;VMP1;ATG16L2;RPS6KB1;ATG16L1;ATG2A;BCL2;ATG2B
B cell receptor signaling pathway	37/81	3.56234e-07	1.6477e-05	0	0	3.25346	48.3063	GSK3B;PIK3CD;PIK3CB;PIK3R1;LILRA4;MALT1;RASGRP3;IKBKB;PPP3CA;CD79A;PPP3CB;PPP3CC;INPP5D;AKT3;BLNK;PLCG2;MAPK1;VAV3;LYN;MAP2K1;CHUK;SYK;PRKCB;NFATC3;NFATC2;LILRB1;VAV1;NFKB1;VAV2;PIK3CA;BTK;RAF1;SOS1;PIK3AP1;SOS2;CARD11;CD22
AMPK signaling pathway	49/120	3.63809e-07	1.6477e-05	0	0	2.67343	39.638	CAB39L;PRKAG1;PIK3CD;PRKAG2;PPP2R2A;PIK3CB;IGF1R;RPTOR;GYS1;EEF2K;PPP2R1B;PPP2R5E;AKT3;CREB3L2;LEPR;MLYCD;MAP3K7;RAB2A;SREBF1;PRKAB2;PDPK1;TSC2;PPP2R5A;TSC1;PPP2R5C;CPT1B;SIRT1;TBC1D1;CREB1;PIK3CA;ULK1;PRKAA1;PFKFB3;CAB39;PIK3R1;FOXO3;ACACB;ADIPOR2;ACACA;FOXO1;CAMKK2;PPP2CB;PPP2R3C;SCD5;MTOR;RAB10;RPS6KB1;PPP2R2B;FASN
Endocytosis	86/252	3.83662e-07	1.6477e-05	0	0	2.01307	29.7402	WASHC4;WASHC5;TFRC;ZFYVE9;SH3KBP1;WIPF2;CLTC;CBLB;AP2A1;ARRB1;WASL;AP2A2;IGF1R;EEA1;ZFYVE27;KIF5C;USP8;PRKCI;IST1;ARAP2;EPS15L1;VPS37B;RBSN;ARFGAP1;TGFBR1;DNM2;EPN2;TGFBR2;DNM3;AGAP9;ACAP2;ZFYVE16;RAB31;RABEP1;AGAP6;AGAP5;TRAF6;RUFY2;STAM2;TSG101;AGAP1;NEDD4L;AGAP4;ASAP1;PLD1;CBL;ACTR3B;PLD2;CYTH3;SNX4;ACTR3C;SNX1;GRK3;PARD6B;RAB11FIP1;CYTH4;GRK5;MVB12B;PIP5K1A;PIP5K1B;RAB11FIP2;RAB11FIP3;EPS15;L…
T cell receptor signaling pathway	44/104	4.35036e-07	1.6477e-05	0	0	2.83924	41.5888	GSK3B;ITK;PIK3CD;CBLB;PIK3R1;PIK3CB;RASGRP1;MALT1;IKBKB;PPP3CA;PPP3CB;MAPK8;PAK1;PPP3CC;GRAP2;AKT3;MAPK1;FYN;PLCG1;ICOS;MAP3K7;PAK4;VAV3;MAP2K1;CHUK;PDPK1;NFATC3;NFATC2;MAPK14;NFKB1;VAV1;VAV2;MAPK10;DLG1;TEC;PIK3CA;CD28;PRKCQ;CD247;RAF1;SOS1;MAP3K14;SOS2;CARD11
Yersinia infection	52/137	2.32057e-06	7.81258e-05	0	0	2.36946	30.7407	GSK3B;WIPF2;PIK3CD;PIK3CB;WASL;IKBKB;RPS6KA3;TBK1;RPS6KA2;AKT3;MAP3K7;VAV3;MAP2K4;MAP2K1;ARHGEF12;CHUK;ITGA4;VAV1;VAV2;PIK3CA;TRAF6;ELMO1;ELMO2;ITGA5;ARHGEF7;CRK;SKAP2;ROCK1;ROCK2;ARHGEF28;PXN;PIK3R1;ACTR3B;ACTR3C;MAPK8;PIP5K1A;MAPK1;PTK2B;PIP5K1B;PLCG1;MAP2K6;GIT2;NFATC3;NFATC2;MAPK14;NFKB1;PTK2;MAPK10;FCGR2A;GNAQ;TAB2;PKN2
Insulin resistance	43/108	4.05288e-06	0.000122802	0	0	2.55984	31.7832	GSK3B;PYGB;SLC27A1;PRKAA1;PRKAG1;PTEN;PIK3CD;PRKAG2;PYGM;PIK3R1;PIK3CB;ACACB;FOXO1;PPP1CB;IKBKB;RPS6KA3;GYS1;MAPK8;RPS6KA2;AKT3;CREB3L2;PPARGC1B;MLXIP;SREBF1;PRKAB2;PRKCB;PDPK1;PRKCE;GFPT2;GFPT1;STAT3;OGA;CPT1B;NFKB1;MTOR;MAPK10;CREB1;PIK3CA;RPS6KB1;PPP1R3E;PRKCQ;PPARA;OGT
Sphingolipid signaling pathway	46/119	4.90875e-06	0.000135214	0	0	2.43889	29.8141	ROCK1;SGMS1;ROCK2;PTEN;PIK3CD;PPP2R2A;PIK3R1;PIK3CB;PLD1;PLD2;PPP2CB;SGPL1;MAPK8;PPP2R1B;SPTLC2;PPP2R5E;PPP2R3C;AKT3;MAPK1;FYN;MAP3K5;MAP2K1;ABCC1;CERS5;CERS6;PRKCB;PDPK1;PRKCE;PPP2R5A;PRKCA;GAB2;PPP2R5C;MAPK14;SGPP2;NFKB1;SGPP1;ACER2;MAPK10;PIK3CA;PPP2R2B;GNAQ;BCL2;RAF1;PLCB1;TP53;NSMAF
Chronic myeloid leukemia	33/76	5.92475e-06	0.0001496	0	0	2.9665	35.706	RB1;CTBP2;PIK3CD;PIK3CB;PIK3R1;CBL;IKBKB;AKT3;ABL1;MAPK1;E2F3;POLK;STAT5B;MAP2K1;SMAD4;SMAD3;CHUK;BRAF;GAB2;TGFBR1;NFKB1;DDB2;RUNX1;TGFBR2;BCR;CDK6;PIK3CA;MDM2;RAF1;SOS1;CRK;SOS2;TP53
Cellular senescence	56/156	7.15698e-06	0.000166813	0	0	2.16904	25.6975	RB1;LIN54;MRE11;PTEN;PIK3CD;PIK3CB;PPP1CB;PPP3CA;CCND3;PPP3CB;PPP3CC;AKT3;CHEK1;BTRC;LIN52;MAP2K1;FBXW11;TSC2;RRAS2;TSC1;SIRT1;TGFBR1;TGFBR2;RBL2;RBL1;PIK3CA;RAF1;TP53;ITPR1;ITPR2;ITPR3;PIK3R1;LIN9;FOXO3;FOXO1;MAPK1;TRPM7;E2F3;E2F5;MAP2K6;SMAD2;SMAD3;NFATC3;NFATC2;HIPK1;MAPK14;NFKB1;HIPK3;MTOR;HIPK2;CDK6;CDK2;MDM2;ATM;MCU;ATR
Hepatitis B	57/162	1.19076e-05	0.00024379	0	0	2.10249	23.8387	RB1;ATF2;PIK3CD;PIK3CB;IKBKB;TBK1;CASP8;CASP3;AKT3;CREB3L2;EP300;JAK2;MAP3K7;JAK3;MAP2K4;MAP2K1;APAF1;CHUK;PRKCB;DDX58;PRKCA;TYK2;TGFBR1;DDB2;TGFBR2;DDB1;CREB1;PIK3CA;TRAF3;TRAF6;RAF1;SOS1;TP53;SOS2;PIK3R1;MAPK8;STAT4;MAPK1;PTK2B;E2F3;MAP2K6;STAT5B;CREBBP;SMAD4;SMAD3;MAP3K1;STAT3;NFATC3;NFATC2;BRAF;MAPK14;NFKB1;MAPK10;MAVS;CDK2;BCL2;TAB2
Neurotrophin signaling pathway	45/119	1.20783e-05	0.00024379	0	0	2.3529	26.6445	YWHAE;GSK3B;CAMK2D;MAGED1;PIK3CD;PIK3R1;PSEN1;PIK3CB;FOXO3;IKBKB;RPS6KA3;MAPK8;RPS6KA5;IRAK2;RPS6KA2;AKT3;ABL1;PLCG2;MAPK1;PLCG1;CAMK2G;SH2B3;MAP2K5;MAP3K5;MAP3K3;MAP2K1;MAP3K1;PDPK1;KIDINS220;GAB1;FRS2;BRAF;MAPK14;NFKB1;MAPK10;PIK3CA;TRAF6;CAMK4;BCL2;RAPGEF1;RAF1;SOS1;TP53;CRK;SOS2
Insulin signaling pathway	50/137	1.28734e-05	0.00024379	0	0	2.22458	25.0495	GSK3B;PYGB;PDE3B;PRKAG1;PIK3CD;PRKAG2;CBLB;PYGM;PIK3CB;PPP1CB;IKBKB;RPTOR;GYS1;AKT3;PRKACB;SREBF1;MAP2K1;PRKAB2;PRKCI;PDPK1;TSC2;TSC1;PHKA2;PIK3CA;PPP1R3E;RAPGEF1;RAF1;SOS1;CRK;SOS2;RHOQ;PRKAA1;PIK3R1;CBL;ACACB;ACACA;FOXO1;MAPK8;INPP5A;PHKG1;PRKAR2A;MKNK1;MAPK1;BRAF;PHKB;SORBS1;MTOR;MAPK10;RPS6KB1;FASN
Adherens junction	30/71	2.9402e-05	0.000524047	0	0	2.82666	29.4947	CTNND1;PTPRM;PTPRJ;WASL;NLK;IGF1R;EP300;MAPK1;CTNNA3;FYN;CTNNA2;MAP3K7;FARP2;TCF7L2;CREBBP;SMAD4;SMAD3;YES1;CSNK2A1;LMO7;SORBS1;TGFBR1;TGFBR2;AFDN;FER;CTNNB1;SSX2IP;NECTIN3;VCL;FGFR1
Non-small cell lung cancer	30/72	4.05218e-05	0.000682118	0	0	2.75919	27.9055	RB1;PIK3CD;PIK3CB;PIK3R1;FOXO3;STK4;FHIT;KIF5C;AKT3;PLCG2;MAPK1;E2F3;POLK;PLCG1;JAK3;STAT5B;MAP2K1;PDPK1;PRKCB;STAT3;PRKCA;BRAF;DDB2;EML4;CDK6;PIK3CA;RAF1;SOS1;SOS2;TP53
Thyroid hormone signaling pathway	44/121	4.58525e-05	0.000731226	0	0	2.21002	22.0783	NOTCH2;GSK3B;NOTCH1;ATP2A2;PIK3CD;PIK3R1;PIK3CB;HIF1A;FOXO1;SLC9A1;MED17;MED12;MED14;MED13;AKT3;PLCG2;EP300;MAPK1;ITGAV;PLCG1;PRKACB;NCOA1;NCOA2;MAP2K1;CREBBP;PRKCB;PDPK1;NCOA3;TSC2;PRKCA;SLC16A10;MED27;ESR1;MTOR;MED13L;KAT2B;NCOR1;PIK3CA;MDM2;CTNNB1;RAF1;PLCB1;TP53;PLCD1
Pancreatic cancer	31/76	4.97038e-05	0.000753013	0	0	2.66123	26.3712	RB1;PIK3CD;PIK3CB;PIK3R1;BRCA2;PLD1;PLD2;IKBKB;MAPK8;AKT3;MAPK1;E2F3;POLK;SMAD2;MAP2K1;SMAD4;SMAD3;CHUK;STAT3;BRAF;TGFBR1;MTOR;NFKB1;DDB2;TGFBR2;MAPK10;CDK6;PIK3CA;RPS6KB1;RAF1;TP53
ErbB signaling pathway	33/85	9.24309e-05	0.00127928	0	0	2.45168	22.7737	GSK3B;CAMK2D;PIK3CD;CBLB;PIK3CB;PIK3R1;CBL;MAPK8;PAK1;AKT3;ABL1;PLCG2;ABL2;MAPK1;PLCG1;CAMK2G;PAK4;MAP2K4;STAT5B;MAP2K1;PRKCB;GAB1;PRKCA;BRAF;MTOR;PTK2;MAPK10;PIK3CA;RPS6KB1;RAF1;SOS1;CRK;SOS2
Fc epsilon RI signaling pathway	28/68	9.28849e-05	0.00127928	0	0	2.70302	25.0953	PIK3CD;PIK3CB;PIK3R1;MAPK8;INPP5D;AKT3;PLCG2;MAPK1;FYN;PLCG1;MAP2K6;VAV3;LYN;MAP2K4;MAP2K1;SYK;PDPK1;PRKCA;GAB2;MAPK14;VAV1;VAV2;MAPK10;PIK3CA;BTK;RAF1;SOS1;SOS2
Circadian rhythm	16/31	0.000129006	0.00169951	0	0	4.11336	36.8378	PRKAA1;PRKAB2;FBXW11;TPTEP2-CSNK1E;PRKAG1;PRKAG2;RORA;CSNK1D;ARNTL;PER2;CREB1;PER3;CRY2;CRY1;BTRC;CLOCK
Fc gamma R-mediated phagocytosis	36/97	0.000134779	0.00170158	0	0	2.28032	20.322	PIK3CD;ASAP1;PIK3R1;PIK3CB;PLA2G6;PLD1;ACTR3B;PLD2;ACTR3C;PAK1;INPP5D;AKT3;PLCG2;PIP5K1A;MAPK1;PIP5K1B;PLCG1;LYN;VAV3;MAP2K1;SYK;PRKCB;PRKCE;LIMK2;PRKCA;GAB2;VAV1;DNM2;VAV2;MARCKS;FCGR2A;PIK3CA;RPS6KB1;RAF1;CRK;PLPP1
PD-L1 expression and PD-1 checkpoint pathway in cancer	33/89	0.000256632	0.00293675	0	0	2.27598	18.8175	PTEN;PIK3CD;PIK3CB;PIK3R1;HIF1A;RASGRP1;IKBKB;PPP3CA;PPP3CB;PPP3CC;AKT3;MAPK1;PLCG1;JAK2;MAP2K6;MAP3K3;MAP2K1;CHUK;CSNK2A1;STAT3;NFATC3;NFATC2;MAPK14;MTOR;NFKB1;EML4;PIK3CA;RPS6KB1;TRAF6;CD28;PRKCQ;CD247;RAF1
Glioma	29/75	0.000260561	0.00293675	0	0	2.43407	20.0876	RB1;CAMK2D;PTEN;PIK3CD;PIK3CB;PIK3R1;IGF1R;AKT3;PLCG2;MAPK1;E2F3;POLK;PLCG1;CAMK2G;MAP2K1;CAMK1D;PRKCB;PRKCA;BRAF;MTOR;DDB2;CDK6;PIK3CA;CAMK4;MDM2;RAF1;SOS1;SOS2;TP53
Endometrial cancer	24/58	0.000263272	0.00293675	0	0	2.72411	22.453	GSK3B;TCF7L2;MAP2K1;PDPK1;PTEN;PIK3CD;BRAF;PIK3CB;PIK3R1;FOXO3;MLH1;DDB2;PIK3CA;APC;AKT3;MAPK1;CTNNB1;CTNNA3;POLK;CTNNA2;RAF1;SOS1;SOS2;TP53
Progesterone-mediated oocyte maturation	36/100	0.000271383	0.00293675	0	0	2.17302	17.8448	PDE3B;PIK3CD;PIK3R1;PIK3CB;ADCY7;IGF1R;RPS6KA3;STK10;MAPK8;RPS6KA2;SPDYE2;AKT3;CDC27;MAPK1;PRKACB;MAP2K1;ANAPC7;SPDYE16;SPDYE3;BRAF;SPDYE5;MAPK14;MAPK10;ADCY9;SPDYE2B;PIK3CA;CDC16;CDK2;SPDYA;ANAPC4;RAF1;CPEB3;CPEB2;ANAPC1;ANAPC2;CPEB4
Prostate cancer	35/97	0.000311718	0.00325692	0	0	2.18055	17.6045	RB1;GSK3B;PTEN;PIK3CD;PIK3R1;PIK3CB;FOXO1;IGF1R;IKBKB;PDGFD;AKT3;CREB3L2;EP300;MAPK1;E2F3;TCF7L2;MAP2K1;CREBBP;CHUK;PDPK1;BRAF;NFKB1;MTOR;CREB1;ZEB1;PIK3CA;CDK2;BCL2;MDM2;CTNNB1;RAF1;SOS1;TP53;SOS2;FGFR1
FoxO signaling pathway	44/131	0.000366256	0.00369918	0	0	1.95475	15.4664	PRKAA1;SETD7;PRKAG1;PTEN;PIK3CD;PRKAG2;PIK3R1;PIK3CB;FOXO3;NLK;STK4;FOXO1;IGF1R;IKBKB;MAPK8;AKT3;EP300;MAPK1;MAP2K1;PRKAB2;CREBBP;SMAD4;SMAD3;HOMER1;CHUK;PDPK1;TPTEP2-CSNK1E;STAT3;BRAF;FBXO32;MAPK14;SIRT1;TGFBR1;TGFBR2;RBL2;MAPK10;PIK3CA;CDK2;MDM2;ATM;SGK3;RAF1;SOS1;SOS2
Choline metabolism in cancer	35/98	0.000389803	0.00381001	0	0	2.1458	16.8443	DGKG;DGKE;DGKD;SLC44A1;PIK3CD;PIK3R1;PIK3CB;PLD1;HIF1A;PLD2;MAPK8;PDGFD;AKT3;PIP5K1A;MAPK1;PIP5K1B;PLCG1;MAP2K1;PCYT1A;CHKA;PRKCB;PDPK1;TSC2;PRKCA;TSC1;GPCPD1;MTOR;MAPK10;PIK3CA;RPS6KB1;RAF1;SOS1;SOS2;PLPP1;DGKH
Acute myeloid leukemia	26/67	0.00049788	0.00467292	0	0	2.44738	18.6127	SPI1;FLT3;PIK3CD;PIK3CB;PIK3R1;IKBKB;AKT3;MAPK1;CD14;STAT5B;TCF7L2;MAP2K1;CHUK;ZBTB16;STAT3;BRAF;MTOR;NFKB1;RUNX1;PER2;PIK3CA;RPS6KB1;RAF1;SOS1;SOS2;PPARD
Oocyte meiosis	43/129	0.000508932	0.00467292	0	0	1.93219	14.6522	YWHAE;CAMK2D;ITPR1;ITPR2;ITPR3;ADCY7;IGF1R;PPP1CB;RPS6KA3;PPP3CA;PPP2CB;PPP3CB;PPP3CC;PPP2R1B;PPP2R5E;RPS6KA2;SPDYE2;CDC27;MAPK1;BTRC;PRKACB;CAMK2G;YWHAG;MAP2K1;ANAPC7;FBXW11;SPDYE16;PPP2R5A;SPDYE3;PPP2R5C;SPDYE5;MAPK14;ADCY9;SPDYE2B;CDC16;CDK2;SPDYA;ANAPC4;CPEB3;CPEB2;ANAPC1;ANAPC2;CPEB4
Human T-cell leukemia virus 1 infection	66/219	0.000540839	0.00481983	0	0	1.66931	12.5572	RB1;ATF2;SPI1;CRTC3;TRRAP;CRTC1;PTEN;PIK3CD;PIK3CB;ITGAL;IKBKB;POLB;PPP3CA;PPP3CB;CCND3;PPP3CC;XPO1;AKT3;CDC27;CHEK1;CREB3L2;EP300;PRKACB;JAK3;HLA-DOB;IL15RA;MAP2K4;MAP2K1;ANAPC7;CHUK;IL15;TGFBR1;TGFBR2;KAT2B;ADCY9;CREB1;PIK3CA;ANAPC4;TP53;ANAPC1;ANAPC2;VAC14;PIK3R1;ADCY7;RELB;MAPK8;MAPK1;E2F3;HLA-DQA1;SMAD2;STAT5B;MAP3K3;CREBBP;SMAD4;MAP3K1;SMAD3;NFATC3;NFATC2;NFKB1;MAPK10;DLG1;CDC16;CDK2;ATM;MA…
Growth hormone synthesis, secretion and action	40/119	0.000649384	0.00560941	0	0	1.95608	14.3566	ATF2;GSK3B;ITPR1;ITPR2;PIK3CD;ITPR3;PIK3R1;PIK3CB;ADCY7;MAPK8;AKT3;CREB3L2;PLCG2;EP300;MAPK1;PLCG1;JAK2;PRKACB;MAP2K6;MAP2K4;STAT5B;MAP2K1;CREBBP;MAP3K1;PRKCB;STAT3;PRKCA;MAPK14;PTK2;MTOR;MAPK10;ADCY9;CREB1;PIK3CA;GNAQ;RAF1;PLCB1;SOS1;CRK;SOS2
Colorectal cancer	31/86	0.000682059	0.00560941	0	0	2.17599	15.8638	GSK3B;PIK3CD;PIK3CB;PIK3R1;MAPK8;CASP3;AKT3;MAPK1;POLK;SMAD2;TCF7L2;MAP2K1;SMAD4;SMAD3;BRAF;MLH1;TGFBR1;MTOR;DDB2;TGFBR2;MAPK10;PIK3CA;APC;RPS6KB1;MSH3;BCL2;CTNNB1;RAF1;SOS1;SOS2;TP53
Osteoclast differentiation	42/127	0.00070488	0.00560941	0	0	1.90911	13.8554	SPI1;NCF2;PIK3CD;PIK3R1;PIK3CB;LILRA4;RELB;IKBKB;PPP3CA;PPP3CB;MAPK8;PPP3CC;CTSK;AKT3;PLCG2;BLNK;MAPK1;FYN;MAP3K7;MAP2K6;MAP2K1;CHUK;SYK;NFATC2;LILRB1;GAB2;TYK2;MAPK14;NFKB1;TGFBR1;TGFBR2;MAPK10;CREB1;FCGR2A;TEC;PIK3CA;TRAF6;CAMK4;BTK;TAB2;MAP3K14;IRF9
Proteoglycans in cancer	62/205	0.000707223	0.00560941	0	0	1.67722	12.1668	PIK3CD;PIK3CB;IGF1R;PPP1CB;CASP3;AKT3;ITGAV;PRKACB;VAV3;MAP2K1;ARHGEF12;PPP1R12A;PRKCB;PDPK1;GAB1;RRAS2;FRS2;PRKCA;ANK3;VAV1;VAV2;TIAM1;PIK3CA;ITGA5;RAF1;PPP1R12B;SOS1;TP53;SOS2;CAMK2D;ROCK1;ROCK2;PXN;ITPR1;ITPR2;ITPR3;PIK3R1;CBL;HIF1A;SLC9A1;PAK1;PLCG2;DROSHA;MAPK1;FLNB;PLCG1;CAMK2G;SMAD2;WNT10B;PTCH1;FZD6;RDX;STAT3;BRAF;MAPK14;ESR1;PTK2;MTOR;RPS6KB1;MDM2;CTNNB1;FGFR1
mTOR signaling pathway	49/154	0.000722003	0.00560941	0	0	1.80386	13.0482	GSK3B;CAB39L;PTEN;PIK3CD;PIK3CB;IGF1R;IKBKB;RPTOR;RPS6KA3;FLCN;RPS6KA2;AKT3;MAP2K1;CHUK;PRKCB;PDPK1;TSC2;PRKCA;TSC1;TTI1;SLC7A5;CLIP1;PIK3CA;ULK2;ULK1;RAF1;DEPDC5;SOS1;SOS2;ATP6V1A;PRKAA1;SEH1L;CAB39;PIK3R1;ATP6V1H;MAPK1;SLC38A9;RICTOR;FNIP1;FNIP2;WNT10B;WDR59;FZD6;BRAF;MTOR;RPS6KB1;CASTOR2;LPIN1;LPIN2
ABC transporters	19/45	0.000834055	0.00631797	0	0	2.81815	19.9784	ABCA1;ABCA2;ABCC4;ABCD2;ABCC1;ABCB1;ABCD3;ABCA5;ABCB7;ABCA6;ABCB4;ABCA3;ABCC5;ABCA9;ABCA7;ABCC10;ABCA10;ABCB10;ABCG1
Longevity regulating pathway	35/102	0.000903571	0.00667761	0	0	2.01719	14.1388	ATF2;PRKAA1;CLPB;PRKAG1;EHMT1;PIK3CD;PRKAG2;PIK3R1;PIK3CB;FOXO3;ADIPOR2;ADCY7;FOXO1;IGF1R;CAMKK2;RPTOR;SESN3;RB1CC1;AKT3;CREB3L2;PRKACB;PRKAB2;TSC2;TSC1;ATG13;SIRT1;NFKB1;MTOR;ADCY9;CREB1;PIK3CA;RPS6KB1;CAMK4;ULK1;TP53
Human immunodeficiency virus 1 infection	63/212	0.00105778	0.00763116	0	0	1.63542	11.2052	PIK3CD;PIK3CB;DCAF1;IKBKB;PPP3CA;PPP3CB;TBK1;PPP3CC;CASP8;AP1G1;CASP3;AKT3;CHEK1;AP1S3;BTRC;MAP3K7;MAP2K1;CHUK;PRKCB;FBXW11;PRKCA;DDB1;PIK3CA;TRAF6;TRAF5;RAF1;CRK;CUL5;PXN;ITPR1;ITPR2;ITPR3;PIK3R1;SAMHD1;PAK1;MAPK8;GNG2;GNG7;PLCG2;MAPK1;PTK2B;RIPK1;PLCG1;PAK4;MAP2K6;LIMK2;NFATC3;NFATC2;MAPK14;PTK2;NFKB1;MTOR;GNAO1;CUL4A;MAPK10;RPS6KB1;GNAQ;BCL2;ATM;TAB2;GNB5;CD247;ATR
Hedgehog signaling pathway	22/56	0.00108305	0.00763172	0	0	2.49589	17.0419	GSK3B;CSNK1G3;SMURF2;FBXW11;CSNK1A1;SMURF1;CUL3;PTCH1;TPTEP2-CSNK1E;ARRB1;CSNK1D;EFCAB7;DISP1;MOSMO;HHAT;GRK3;SUFU;BCL2;SPOPL;BTRC;MEGF8;PRKACB
Glucagon signaling pathway	36/107	0.00115511	0.00777774	0	0	1.95791	13.2425	ATF2;PYGB;CAMK2D;PRKAA1;PDE3B;ITPR1;PRKAG1;ITPR2;PRKAG2;ITPR3;PYGM;ACACB;ACACA;FOXO1;GYS1;PPP3CA;PPP3CB;PPP3CC;PHKG1;AKT3;CREB3L2;EP300;PRKACB;CAMK2G;PRKAB2;CREBBP;PHKB;PPP4R3B;CPT1B;PHKA2;SIRT1;CREB1;GNAQ;SIK2;PLCB1;PPARA
Th17 cell differentiation	36/107	0.00115511	0.00777774	0	0	1.95791	13.2425	RORA;AHR;IL1RAP;HIF1A;IKBKB;PPP3CA;PPP3CB;MAPK8;PPP3CC;IL21R;MAPK1;PLCG1;JAK2;HLA-DOB;JAK3;HLA-DQA1;SMAD2;STAT5B;SMAD4;SMAD3;CHUK;STAT3;NFATC3;NFATC2;TYK2;MAPK14;NFKB1;TGFBR1;MTOR;RUNX1;TGFBR2;MAPK10;IRF4;PRKCQ;CD247;IL6ST
Kaposi sarcoma-associated herpesvirus infection	58/193	0.00121803	0.00802311	0	0	1.6612	11.1475	RB1;GSK3B;PIK3CD;PIK3CB;PIK3CG;IKBKB;PREX1;PPP3CA;PPP3CB;TBK1;PPP3CC;CASP8;CASP3;AKT3;EP300;JAK2;MAP2K4;MAP2K1;SYK;CHUK;TYK2;ATG14;CREB1;PIK3CA;TRAF3;PIK3C3;IL6ST;RAF1;TP53;IRF9;ITPR1;ITPR2;ITPR3;PIK3R1;HIF1A;PIK3R5;MAPK8;GNG2;GNG7;PLCG2;MAPK1;E2F3;PLCG1;MAP2K6;LYN;TCF7L2;CREBBP;STAT3;NFATC3;EIF2AK2;NFATC2;MAPK14;NFKB1;MTOR;MAPK10;CDK6;CTNNB1;GNB5
Cell cycle	40/124	0.00158785	0.0102305	0	0	1.83906	11.8535	RB1;YWHAE;GSK3B;CCNH;PRKDC;CDC14A;CDC14B;ORC5;CCND3;CDC27;CHEK1;ORC2;ABL1;EP300;E2F3;E2F5;YWHAG;SMAD2;ZBTB17;CREBBP;SMAD4;SMAD3;ANAPC7;CDC7;RBL2;STAG1;CDK6;STAG2;RBL1;TFDP2;CDC16;CDK2;MDM2;ANAPC4;ATM;MCM6;TP53;ANAPC1;ANAPC2;ATR
Fanconi anemia pathway	21/54	0.00162068	0.0102305	0	0	2.45419	15.768	FANCI;BLM;WDR48;FANCM;POLN;FANCL;TOP3A;REV1;FANCA;FANCC;BRCA1;BRCA2;MLH1;BRIP1;SLX4;EME2;FANCD2;REV3L;POLK;FAN1;ATR
Shigellosis	70/246	0.00206144	0.0127473	0	0	1.53838	9.51385	GSK3B;PIK3CD;WASL;PIK3CB;IKBKB;RPTOR;RPS6KA5;TBK1;AKT3;BTRC;MAP3K7;CHUK;FNBP1;FBXW11;PRKCE;WIPI1;ATG14;PIK3CA;TRAF6;TRAF5;ELMO1;ELMO2;PRKCQ;PIK3C3;ITGA5;PLCB1;TP53;CRK;NAIP;VCL;U2AF1L5;ROCK1;ROCK2;PXN;PIK3R4;ITPR1;ITPR2;ITPR3;NOD1;U2AF1;PIK3R1;FOXO3;ACTR3B;FOXO1;MALT1;CYTH3;ACTR3C;MAPK8;CYTH4;PLCG2;MAPK1;RIPK1;CD14;PLCG1;CYTH1;GLMN;MAPK14;PTK2;NFKB1;MTOR;MAPK10;DIAPH1;RPS6KB1;ATG16L1;BCL2;MDM2;TA…
Wnt signaling pathway	50/166	0.00240727	0.0145881	0	0	1.66537	10.041	INVS;GSK3B;CTNND2;CHD8;CBY1;PPP3CA;CCND3;PPP3CB;PPP3CC;EP300;BTRC;MAP3K7;PRKACB;TLE4;RNF43;CSNK2A1;FBXW11;PRKCB;TPTEP2-CSNK1E;PRKCA;SENP2;DAAM1;TBL1XR1;ROR1;PLCB1;TP53;PPARD;CAMK2D;CTBP2;ROCK2;PSEN1;NLK;MAPK8;ZNRF3;TBL1X;CAMK2G;WNT10B;TCF7L2;CREBBP;SMAD4;SMAD3;CSNK1A1;RYK;FZD6;NFATC3;NFATC2;MAPK10;APC;CTNNB1;LGR6
C-type lectin receptor signaling pathway	34/104	0.00267635	0.0159007	0	0	1.87476	11.1048	ITPR1;ITPR2;PIK3CD;CBLB;ITPR3;PIK3R1;PIK3CB;MALT1;RELB;IKBKB;PPP3CA;PPP3CB;MAPK8;PAK1;CASP8;PPP3CC;AKT3;PLCG2;MAPK1;ARHGEF12;CHUK;KSR1;SYK;NFATC3;NFATC2;RRAS2;MAPK14;NFKB1;MAPK10;PIK3CA;MDM2;RAF1;MAP3K14;IRF9
Salmonella infection	70/249	0.00287339	0.016743	0	0	1.5123	8.8504	CYFIP2;CYFIP1;NCKAP1;CSE1L;PIK3CD;GCC2;WASL;PIK3CB;PIK3C2A;FBXO22;PIK3CG;PIK3C2B;IKBKB;FYCO1;CASP8;KIF5C;CASP3;AKT3;KPNA3;MAP3K7;VPS39;KPNA1;DYNC2H1;MAP2K4;MAP2K1;CHUK;DNM2;DYNC1LI2;PIK3CA;TRAF6;EXOC4;ELMO1;ELMO2;PIK3C3;RAF1;NAIP;EXOC2;ROCK2;DCTN4;NOD1;KLC1;ACTR3B;CYTH3;KLC4;ACTR3C;PAK1;MAPK8;CYTH4;MYO6;MAPK1;NCKAP1L;SNX9;FLNB;RIPK1;CD14;CYTH1;MAP2K6;DYNC1H1;TCF7L2;MLKL;MAPK14;NFKB1;MAPK10;ABI1;V…
Hepatitis C	47/157	0.00363226	0.0207656	0	0	1.65025	9.27094	RB1;YWHAE;GSK3B;PIK3CD;PPP2R2A;PIK3R1;PIK3CB;IKBKB;PPP2CB;TBK1;CASP8;PPP2R1B;CASP3;AKT3;MAPK1;RIPK1;E2F3;LDLR;YWHAG;MAP2K1;RSAD2;APAF1;CHUK;DDX58;STAT3;EIF2AK3;EIF2AK2;BRAF;TYK2;NFKB1;PIAS1;MAVS;OCLN;CDK6;CLDN15;PIK3CA;TRAF3;PPP2R2B;TRAF6;CDK2;CTNNB1;RAF1;PPARA;SOS1;TP53;SOS2;IRF9
MAPK signaling pathway	80/294	0.00396566	0.0222518	0	0	1.44601	7.99657	ATF2;FLT3;RASGRF2;RASGRF1;ARRB1;IL1RAP;DUSP16;IGF1R;IKBKB;RPS6KA3;PPP3CA;PPP3CB;RPS6KA5;PPP3CC;RPS6KA2;CASP3;AKT3;PRKACB;MAP3K7;MAP3K4;MAP3K5;MAP2K4;MEF2C;MAP2K1;CHUK;PRKCB;CACNA2D2;RRAS2;PRKCA;MAPK8IP3;TGFBR1;MAPK8IP1;TGFBR2;CACNB1;CACNB2;PPM1A;PPM1B;RASA1;TRAF6;RASA2;RAPGEF2;RAF1;SOS1;TP53;CRK;SOS2;NLK;EFNA5;STK4;RASGRP1;RELB;RASGRP3;STK3;CACNA1I;PAK1;MAPK8;PDGFD;MKNK1;MAP3K20;MAPK1;FLNB;CD14;M…
Human cytomegalovirus infection	63/225	0.00495974	0.0273236	0	0	1.50294	7.9752	RB1;ATF2;GSK3B;PIK3CD;PIK3CB;IKBKB;AKAP13;PPP3CA;PPP3CB;TBK1;PPP3CC;CASP8;CASP3;AKT3;CREB3L2;ITGAV;PRKACB;MAP2K1;ARHGEF12;CHUK;PRKCB;TSC2;PRKCA;TSC1;ADCY9;CREB1;PIK3CA;TRAF5;PLCB1;RAF1;SOS1;TP53;CRK;SOS2;ROCK1;ROCK2;PXN;ITPR1;ITPR2;ITPR3;PIK3R1;ADCY7;GNG2;GNG7;MAPK1;PTK2B;RIPK1;E2F3;MAP2K6;STAT3;NFATC3;NFATC2;MAPK14;PTK2;NFKB1;MTOR;GNAO1;CDK6;RPS6KB1;GNAQ;MDM2;CTNNB1;GNB5
NF-kappa B signaling pathway	33/104	0.00515543	0.0278946	0	0	1.79344	9.4473	EDA;MALT1;RELB;IKBKB;PLCG2;BLNK;TRIM25;RIPK1;CD14;PLCG1;ERC1;MAP3K7;LYN;EDARADD;CSNK2A1;CHUK;SYK;PRKCB;DDX58;TRAF1;NFKB1;EDAR;TRAF3;TRAF6;TRAF5;BTK;BCL2;TAB3;PRKCQ;ATM;TAB2;MAP3K14;CARD11
TNF signaling pathway	35/112	0.00531417	0.028249	0	0	1.7541	9.1869	ATF2;PIK3CD;PIK3R1;PIK3CB;IKBKB;MAPK8;RPS6KA5;CASP8;CASP3;AKT3;CREB3L2;MAPK1;RIPK1;DNM1L;MAP3K7;MAP3K5;MAP2K6;MAP2K4;MAP2K1;MLKL;CHUK;IL15;TRAF1;MAPK14;NFKB1;MAPK10;ITCH;CREB1;PIK3CA;TRAF3;TRAF5;TAB3;TAB2;MAP3K14;IL18R1
Phospholipase D signaling pathway	44/148	0.00547819	0.0286188	0	0	1.63347	8.50543	DGKG;DGKE;DGKD;PIK3CD;PIK3R1;PIK3CB;PLD1;ADCY7;PIK3CG;AGPAT3;PIK3R5;PLD2;AGPAT4;CYTH3;CYTH4;PDGFD;AKT3;PLCG2;PIP5K1A;MAPK1;PTK2B;PIP5K1B;FYN;PLCG1;CYTH1;MAP2K1;SYK;GAB1;TSC2;RRAS2;PRKCA;TSC1;GAB2;MTOR;DNM2;DNM3;ADCY9;PIK3CA;RAF1;PLCB1;SOS1;SOS2;PLPP1;DGKH
Epstein-Barr virus infection	57/202	0.00609445	0.0312986	0	0	1.51863	7.74558	RB1;PIK3CD;PIK3CB;RBPJ;ITGAL;IKBKB;CCND3;TBK1;CASP8;CASP3;AKT3;BLNK;PSMD1;POLK;JAK3;HLA-DOB;MAP3K7;MAP2K4;ENTPD1;SYK;APAF1;CHUK;DDX58;TYK2;DDB2;NCOR2;FCER2;PIK3CA;TRAF3;TRAF6;TRAF5;BTK;TP53;IRF9;PIK3R1;RELB;MAPK8;PLCG2;RIPK1;E2F3;HLA-DQA1;MAP2K6;LYN;STAT3;EIF2AK2;MAPK14;NFKB1;MAPK10;MAVS;CDK6;NEDD4;CDK2;BCL2;MDM2;TAB2;CD247;MAP3K14
Long-term potentiation	23/67	0.00636421	0.0321264	0	0	2.01552	10.1926	MAP2K1;CAMK2D;CREBBP;PRKCB;ITPR1;ITPR2;PRKCA;ITPR3;BRAF;PPP1CB;PPP3CA;RPS6KA3;PPP3CB;PPP3CC;RPS6KA2;CAMK4;GNAQ;EP300;MAPK1;PLCB1;RAF1;PRKACB;CAMK2G
Lipid and atherosclerosis	60/215	0.00646769	0.0321264	0	0	1.49558	7.5391	GSK3B;NCF2;PIK3CD;PIK3CB;IKBKB;PPP3CA;PPP3CB;TBK1;PPP3CC;CASP8;CASP3;AKT3;JAK2;MAP3K7;MAP3K5;VAV3;MAP2K4;APAF1;CHUK;PDPK1;CYBB;PRKCA;VAV1;VAV2;ERN1;PIK3CA;TRAF3;TRAF6;PLCB1;ATF6;TP53;ABCG1;CAMK2D;ROCK2;ITPR1;PIK3R1;TANK;MAPK8;MAPK1;CD14;PLCG1;LDLR;CAMK2G;MAP2K6;ABCA1;LYN;POU2F1;STAT3;EIF2AK3;NFATC3;NFATC2;POU2F2;MAPK14;PTK2;NFKB1;MIB1;MAPK10;BCL2;TAB2;NFE2L2
TGF-beta signaling pathway	30/94	0.00677136	0.0330923	0	0	1.8082	9.03205	BMPR2;ROCK1;ZFYVE9;ACVR1B;THSD4;PPP2CB;ACVR1C;PPP2R1B;EP300;MAPK1;E2F5;NEO1;ACVR1;SMAD2;CREBBP;SMAD4;SMAD3;SMURF2;SMURF1;ACVR2B;SMAD5;TGFBR1;ACVR2A;TGFBR2;GREM2;RBL1;ZFYVE16;RPS6KB1;FMOD;BMPR1A
Leukocyte transendothelial migration	35/114	0.00720755	0.0346649	0	0	1.70948	8.43222	ITK;ROCK1;NCF2;ROCK2;TXK;CTNND1;PXN;PIK3CD;CD99L2;PIK3R1;PIK3CB;ARHGAP5;ITGAL;ARHGAP35;PLCG2;PTK2B;CTNNA3;PLCG1;CTNNA2;JAM3;VAV3;ITGA4;PRKCB;CYBB;PRKCA;MAPK14;PTK2;VAV1;VAV2;AFDN;OCLN;CLDN15;PIK3CA;CTNNB1;VCL
Herpes simplex virus 1 infection	125/498	0.00846352	0.0400695	0	0	1.29754	6.19183	ZNF573;PPP1CB;TBK1;ZNF81;ZFP30;ZNF606;ZNF83;ZNF605;AKT3;ZNF208;ZNF846;ZNF569;ZNF566;ZNF841;ZNF169;HLA-DOB;MAP3K7;ZNF565;ZNF441;ZNF562;ZNF440;ZNF682;ZNF282;TSC2;TSC1;HCFC2;ZNF14;ZNF718;ZNF439;ZNF714;SRSF4;TP53;ZNF432;ZNF398;ZNF431;ZNF155;ZNF793;ZNF275;ZNF790;PIK3R1;ZNF26;ZNF708;ZNF549;ZNF546;ZNF700;ZNF786;ZNF785;HLA-DQA1;ZNF420;ZNF783;ZNF540;ZNF782;EIF2B3;ZNF141;POU2F1;EIF2AK3;EIF2AK2;PILRB;PILRA;…
Regulation of actin cytoskeleton	60/218	0.00883936	0.0406486	0	0	1.4669	6.93629	CYFIP2;CYFIP1;NCKAP1;PIK3CD;WASL;PIK3CB;ITGAL;ARHGAP35;PPP1CB;ITGAX;PIP4K2A;ITGAV;VAV3;MAP2K1;ARHGEF12;PPP1R12A;ITGA4;RRAS2;VAV1;VAV2;TIAM1;PIK3CA;SPATA13;ITGA6;ITGA5;ARHGEF7;RAF1;PPP1R12B;SOS1;CRK;SOS2;VCL;ROCK1;ROCK2;PXN;PIK3R1;IQGAP2;ACTR3B;SLC9A1;FGD3;ACTR3C;PAK1;PDGFD;PIP5K1A;MAPK1;NCKAP1L;PIP5K1B;PAK4;LIMK2;RDX;BRAF;SSH2;PTK2;SSH1;DIAPH1;DIAPH2;PIKFYVE;ABI2;APC;FGFR1
Small cell lung cancer	29/92	0.00924109	0.0406486	0	0	1.77535	8.31591	RB1;PTEN;PIK3CD;PIK3CB;PIK3R1;FHIT;IKBKB;CASP3;AKT3;ITGAV;E2F3;POLK;ZBTB17;APAF1;CHUK;TRAF1;NFKB1;PTK2;DDB2;CDK6;PIK3CA;TRAF3;COL4A4;TRAF6;TRAF5;CDK2;BCL2;ITGA6;TP53
Th1 and Th2 cell differentiation	29/92	0.00924109	0.0406486	0	0	1.77535	8.31591	NOTCH2;NOTCH1;MAML2;MAML1;RBPJ;IKBKB;PPP3CA;PPP3CB;MAPK8;PPP3CC;STAT4;MAPK1;PLCG1;JAK2;HLA-DOB;JAK3;HLA-DQA1;IL12RB2;STAT5B;CHUK;NFATC3;NFATC2;TYK2;MAPK14;NFKB1;MAPK10;PRKCQ;MAML3;CD247
Adipocytokine signaling pathway	23/69	0.0094313	0.0406486	0	0	1.92765	8.99002	PRKAB2;PRKAA1;CHUK;ACSL1;STAT3;PRKAG1;PRKAG2;ACSL4;ACSL3;CPT1B;ACACB;ADIPOR2;MTOR;NFKB1;CAMKK2;IKBKB;MAPK10;MAPK8;AKT3;LEPR;PRKCQ;JAK2;PPARA
Renal cell carcinoma	23/69	0.0094313	0.0406486	0	0	1.92765	8.99002	MAP2K1;CREBBP;EGLN3;CUL2;GAB1;PIK3CD;ARNT;BRAF;PIK3CB;PIK3R1;HIF1A;FLCN;PAK1;PIK3CA;AKT3;RAPGEF1;EP300;MAPK1;RAF1;SOS1;CRK;SOS2;PAK4
AGE-RAGE signaling pathway in diabetic complications	31/100	0.00946502	0.0406486	0	0	1.73295	8.07581	PIK3CD;PIK3R1;PIK3CB;FOXO1;MAPK8;CASP3;AKT3;PLCG2;MAPK1;PLCG1;JAK2;SMAD2;STAT5B;SMAD4;SMAD3;PRKCB;PRKCE;STAT3;CYBB;PRKCA;MAPK14;NFKB1;TGFBR1;TGFBR2;MAPK10;DIAPH1;PIK3CA;COL4A4;BCL2;PLCB1;PLCD1
Dopaminergic synapse	39/132	0.00952493	0.0406486	0	0	1.61824	7.53105	ATF2;GSK3B;CAMK2D;ITPR1;ITPR2;PPP2R2A;ITPR3;ARRB1;ARNTL;PPP1CB;PPP3CA;PPP2CB;PPP3CB;MAPK8;PPP3CC;GNG2;PPP2R1B;KIF5C;PPP2R5E;PPP2R3C;GNG7;AKT3;CREB3L2;PRKACB;CAMK2G;PRKCB;PPP2R5A;PRKCA;PPP2R5C;MAPK14;GNAO1;MAPK10;GNAL;CREB1;PPP2R2B;GNAQ;GNB5;PLCB1;CLOCK
GnRH signaling pathway	29/93	0.010838	0.0456099	0	0	1.7475	7.90691	CAMK2D;ITPR1;ITPR2;ITPR3;PLD1;ADCY7;PLD2;MAPK8;MAPK1;PTK2B;PRKACB;CAMK2G;MAP3K4;MAP2K6;MAP3K2;MAP2K4;MAP3K3;MAP2K1;MAP3K1;PRKCB;PRKCA;MAPK14;MAPK10;ADCY9;GNAQ;PLCB1;RAF1;SOS1;SOS2
Cholinergic synapse	34/113	0.011092	0.0460394	0	0	1.66023	7.47358	CAMK2D;ITPR1;ITPR2;PIK3CD;ITPR3;PIK3R1;PIK3CB;ADCY7;PIK3CG;PIK3R5;GNG2;GNG7;AKT3;CREB3L2;MAPK1;FYN;JAK2;PRKACB;CAMK2G;MAP2K1;PRKCB;KCNJ14;PRKCA;GNAO1;ADCY9;CREB1;PIK3CA;KCNQ1;GNAQ;CAMK4;BCL2;KCNQ5;GNB5;PLCB1
Chemokine signaling pathway	53/192	0.0124542	0.0509948	0	0	1.47213	6.4563	GSK3B;ITK;PIK3CD;ARRB1;PIK3CB;PIK3CG;IKBKB;PREX1;AKT3;JAK2;PRKACB;JAK3;VAV3;MAP2K1;CHUK;PRKCB;VAV1;VAV2;TIAM1;ADCY9;PIK3CA;ELMO1;RAF1;DOCK2;PLCB1;SOS1;CRK;SOS2;ROCK1;ROCK2;PXN;PIK3R1;FOXO3;ADCY7;PIK3R5;GRK3;PAK1;GNG2;GRK5;GNG7;PLCG2;MAPK1;PTK2B;PLCG1;LYN;STAT5B;STAT3;BRAF;PPBP;NFKB1;PTK2;GNAQ;GNB5
Lysine degradation	21/63	0.0127566	0.0515366	0	0	1.9272	8.40587	KMT2E;KMT2D;COLGALT2;SETD2;KMT2A;SETDB1;KMT2C;SETD1B;SETD7;DOT1L;EHMT1;PRDM2;ASH1L;DHTKD1;CAMKMT;NSD1;NSD2;KMT5B;SMYD3;EZH1;EZH2
Homologous recombination	15/41	0.0135272	0.0539309	0	0	2.22269	9.56435	BARD1;BLM;MRE11;TOP3A;XRCC3;BRCA1;BRCA2;RAD51B;RAD52;BABAM2;BRIP1;RAD51D;UIMC1;ATM;TOPBP1
Hepatocellular carcinoma	47/168	0.0139278	0.0548066	0	0	1.49918	6.40731	RB1;GSK3B;PTEN;PIK3CD;PIK3R1;PIK3CB;IGF1R;AKT3;PLCG2;MAPK1;E2F3;PLCG1;POLK;ARID2;SMAD2;SMARCE1;WNT10B;TCF7L2;MAP2K1;SMARCC1;SMAD4;PBRM1;SMAD3;PRKCB;CSNK1A1;FZD6;GAB1;PRKCA;BRAF;ARID1A;SMARCA2;ARID1B;TGFBR1;MTOR;SMARCA4;DDB2;TGFBR2;CDK6;PIK3CA;APC;RPS6KB1;CTNNB1;RAF1;SOS1;TP53;SOS2;NFE2L2
Axon guidance	50/182	0.0162516	0.0631314	0	0	1.46202	6.02288	GSK3B;BMPR2;PIK3CD;PIK3CB;PPP3CA;PPP3CB;PPP3CC;PLXNC1;NEO1;EPHA4;ARHGEF12;PDPK1;TRPC1;PRKCA;PIK3CA;RASA1;RAF1;CAMK2D;ROCK1;ROCK2;SEMA3A;PIK3R1;EFNA5;ABLIM1;PAK1;PARD6B;ABLIM2;ABL1;PLCG2;MAPK1;FYN;PLCG1;SRGAP3;LRIG2;SRGAP2;CAMK2G;PLXNA4;PLXNA3;PAK4;NTNG2;SEMA4D;RYK;PTCH1;LIMK2;SEMA4C;NFATC3;NFATC2;SSH2;PTK2;SSH1
Apelin signaling pathway	39/137	0.0177629	0.0681285	0	0	1.53519	6.18782	HDAC4;PRKAA1;PDE3B;ITPR1;PIK3R4;PRKAG1;ITPR2;PRKAG2;ITPR3;NRF1;ADCY7;PIK3CG;PIK3R5;SLC9A1;GNG2;GNG7;AKT3;MAPK1;PRKACB;MEF2D;MEF2A;SMAD2;MAP2K1;MEF2C;PRKAB2;SMAD4;SMAD3;PRKCE;RRAS2;TGFBR1;MTOR;ADCY9;RPS6KB1;GNAQ;CAMK4;PIK3C3;GNB5;RAF1;PLCB1
Oxytocin signaling pathway	43/154	0.0186225	0.0705327	0	0	1.49464	5.95373	CAMK2D;PRKAA1;ROCK1;ROCK2;ITPR1;PRKAG1;ITPR2;PRKAG2;ITPR3;ADCY7;PIK3CG;PIK3R5;CAMKK2;PPP1CB;PPP3CA;PPP3CB;EEF2K;PPP3CC;CD38;MAPK1;PRKACB;CAMK2G;MAP2K5;MAP2K1;MEF2C;PRKAB2;CAMK1D;PPP1R12A;PRKCB;KCNJ14;NFATC3;CACNA2D2;NFATC2;PRKCA;CACNB1;GNAO1;CACNB2;ADCY9;GNAQ;CAMK4;RAF1;PLCB1;PPP1R12B
Bacterial invasion of epithelial cells	24/77	0.0193404	0.0721996	0	0	1.74545	6.88677	CLTC;PXN;GAB1;PIK3CD;PIK3CB;WASL;PIK3R1;CBL;ACTR3B;PTK2;CD2AP;DNM2;DNM3;ARHGAP10;ACTR3C;PIK3CA;ELMO1;ELMO2;CTNNB1;CTNNA3;ITGA5;CTNNA2;CRK;VCL
Fatty acid biosynthesis	8/18	0.0195392	0.0721996	0	0	3.08	12.1208	ACSL1;FASN;ACSL4;ACSL3;ACACB;ACSF3;ACACA;CBR4
Hippo signaling pathway	45/163	0.0199518	0.0728361	0	0	1.47144	5.75985	YWHAE;GSK3B;PATJ;BMPR2;PPP2R2A;LIMD1;STK3;PPP1CB;PPP2CB;CCND3;PAK1;PARD6B;PPP2R1B;RASSF6;TP53BP2;CTNNA3;CTNNA2;BTRC;YWHAG;SMAD2;WNT10B;WWTR1;TCF7L2;PRKCI;SMAD4;SMAD3;FBXW11;TPTEP2-CSNK1E;FZD6;CSNK1D;TGFBR1;TGFBR2;MOB1B;LATS1;DLG1;DLG2;LATS2;DLG3;APC;PPP2R2B;DLG5;CTNNB1;NF2;LLGL2;BMPR1A
Human papillomavirus infection	84/331	0.0206429	0.0744618	0	0	1.31399	5.09878	RB1;GSK3B;PATJ;MAML2;MAML1;PTEN;PIK3CD;PPP2R2A;UBE3A;PIK3CB;RBPJ;IKBKB;CCND3;TBK1;CASP8;PPP2R1B;PPP2R5E;CASP3;AKT3;CREB3L2;EP300;ITGAV;PRKACB;PRKCI;MAP2K1;CHUK;ITGA4;TSC2;PPP2R5A;TSC1;TYK2;PPP2R5C;RBL2;CREB1;RBL1;PIK3CA;NFX1;TRAF3;COL4A4;ITGA6;MAML3;ITGA5;RAF1;SOS1;TP53;SOS2;IRF9;LLGL2;ATP6V1A;NOTCH2;NOTCH1;PXN;UBR4;PIK3R1;PSEN1;FOXO1;PPP2CB;PARD6B;PPP2R3C;ATP6V0A2;ATP6V1H;MAPK1;ATP6V0A1;WNT10B;T…
Prolactin signaling pathway	22/70	0.0222132	0.0786918	0	0	1.76636	6.72465	GSK3B;STAT5B;MAP2K1;STAT3;PIK3CD;PIK3CB;PIK3R1;FOXO3;MAPK14;ESR1;ESR2;NFKB1;MAPK10;MAPK8;PIK3CA;AKT3;MAPK1;JAK2;RAF1;SOS1;SOS2;SOCS7
Inflammatory mediator regulation of TRP channels	29/98	0.0224958	0.0786918	0	0	1.62036	6.14833	CAMK2D;ITPR1;ITPR2;PIK3CD;ITPR3;IL1RAP;PIK3R1;PIK3CB;PLA2G6;ADCY7;PPP1CB;MAPK8;PLCG2;PLCG1;ASIC2;PRKACB;CAMK2G;MAP2K6;PRKCH;PRKCB;PRKCE;PRKCA;MAPK14;MAPK10;ADCY9;PIK3CA;GNAQ;PRKCQ;PLCB1
Other types of O-glycan biosynthesis	16/47	0.0225947	0.0786918	0	0	1.98833	7.53584	GALNT7;GALNT11;GALNT6;COLGALT2;ST6GAL1;B4GALT1;POGLUT1;GALNT3;GALNT2;POMT1;B3GLCT;GXYLT1;GALNT10;EOGT;XXYLT1;OGT
Viral carcinogenesis	54/203	0.024007	0.0826605	0	0	1.39869	5.21629	RB1;YWHAE;ATF2;GTF2H2C;PIK3CD;UBE3A;PIK3CB;RBPJ;POLB;CCND3;CASP8;CASP3;CHEK1;CREB3L2;EP300;PRKACB;JAK3;YWHAG;SYK;TRAF1;SND1;DDB1;RBL2;KAT2B;CREB1;RBL1;PIK3CA;TRAF3;RASA2;TRAF5;IL6ST;TP53;IRF9;HDAC4;VAC14;SP100;PXN;UBR4;PIK3R1;HDAC8;HDAC9;MAPK1;LYN;STAT5B;CREBBP;STAT3;EIF2AK2;GTF2H2;NFKB1;DLG1;CDK6;CDK2;REL;MDM2
VEGF signaling pathway	19/59	0.0250025	0.085121	0	0	1.83018	6.75112	MAP2K1;PRKCB;PXN;PIK3CD;NFATC2;PRKCA;PIK3CB;PIK3R1;MAPK14;PTK2;PPP3CA;PPP3CB;PPP3CC;PIK3CA;AKT3;PLCG2;MAPK1;PLCG1;RAF1
Platelet activation	35/124	0.0268356	0.0903464	0	0	1.51644	5.48653	ROCK1;ROCK2;ITPR1;ITPR2;PIK3CD;ITPR3;PIK3R1;PIK3CB;RASGRP1;ADCY7;ARHGAP35;PIK3CG;PIK3R5;PPP1CB;AKT3;PLCG2;MAPK1;FYN;PRKACB;PRKG1;LYN;PRKCI;ARHGEF12;PPP1R12A;SYK;MAPK14;APBB1IP;ADCY9;FCGR2A;STIM1;PIK3CA;GNAQ;TBXAS1;BTK;PLCB1
GnRH secretion	20/64	0.0300767	0.100145	0	0	1.75135	6.13674	MAP2K1;GABBR1;PRKCB;TRPC1;ITPR1;PIK3CD;ITPR2;ARRB1;PRKCA;ITPR3;PIK3CB;PIK3R1;ESR2;CACNA1I;PIK3CA;GNAQ;AKT3;MAPK1;PLCB1;RAF1
Basal transcription factors	15/45	0.0322795	0.106312	0	0	1.92584	6.61205	GTF2H2C;TAF15;CCNH;TAF11;GTF2H2;GTF2F2;TAF5L;TAF4B;TAF5;MNAT1;TAF4;TAF3;TAF2;GTF2I;TAF1
Glycosaminoglycan biosynthesis	17/53	0.034098	0.110588	0	0	1.81905	6.14569	CSGALNACT1;HS3ST3B1;B4GALT1;CSGALNACT2;XYLT2;XYLT1;HS6ST1;HS2ST1;EXT1;EXT2;FUT8;CHST11;CHSY1;UST;CHST15;ST3GAL1;ST3GAL2
Spinocerebellar ataxia	39/143	0.0343079	0.110588	0	0	1.44607	4.87671	ITPR1;PIK3R4;ITPR2;ATP2A2;PIK3CD;RORA;ITPR3;PIK3R1;PIK3CB;RBPJ;ATXN3;ATXN2;MAPK8;ATXN1;OPA1;RB1CC1;AKT3;PSMD1;MAP3K5;PRKCB;PRKCA;WIPI1;ATG14;PUM1;ATG13;MTOR;PUM2;ERN1;MAPK10;DAB1;PIK3CA;GNAQ;ATG2A;ULK2;ULK1;PIK3C3;PLCB1;MCU;ATG2B
Parathyroid hormone synthesis, secretion and action	30/106	0.036887	0.11765	0	0	1.52154	5.02092	ATF2;ITPR1;ITPR2;ITPR3;ARRB1;PLD1;ADCY7;PLD2;AKAP13;CREB3L2;PDE4B;MAPK1;PRKACB;MEF2D;MEF2A;MAP2K1;MEF2C;PRKCB;PDE4D;PRKCA;BRAF;RUNX2;ADCY9;CREB1;GNAQ;MMP17;BCL2;RAF1;PLCB1;FGFR1
Glycerophospholipid metabolism	28/98	0.0380967	0.120243	0	0	1.54166	5.03757	DGKG;DGKE;DGKD;LPGAT1;PLA2G6;PLD1;LCLAT1;AGPAT3;SELENOI;PLD2;AGPAT4;CEPT1;PCYT1A;CHKA;PNPLA7;MBOAT1;GPCPD1;PISD;GNPAT;GPAM;GPD2;ETNK1;LPCAT3;GPD1L;LPIN1;LPIN2;PLPP1;DGKH
Epithelial cell signaling in Helicobacter pylori infection	21/70	0.0409847	0.128024	0	0	1.65115	5.2747	ATP6V1A;LYN;MAP2K4;CHUK;ADAM10;NOD1;MAPK14;NFKB1;IKBKB;MAPK10;ADAM17;MAPK8;PAK1;CASP3;ATP6V0A2;PLCG2;ATP6V1H;PLCG1;MAP3K14;ATP6V0A1;JAM3
Focal adhesion	52/201	0.0424077	0.131118	0	0	1.34623	4.25465	GSK3B;RASGRF1;PTEN;PIK3CD;PIK3CB;ARHGAP5;ARHGAP35;IGF1R;PPP1CB;CCND3;AKT3;ITGAV;VAV3;MAP2K1;PPP1R12A;ITGA4;PRKCB;PDPK1;PRKCA;VAV1;VAV2;PIK3CA;COL4A4;RAPGEF1;ITGA6;ITGA5;RAF1;PPP1R12B;SOS1;CRK;SOS2;VCL;ROCK1;ROCK2;PXN;PIK3R1;PAK1;MAPK8;PDGFD;PIP5K1A;MAPK1;PIP5K1B;FLNB;FYN;PAK4;BRAF;PARVB;PTK2;MAPK10;DIAPH1;BCL2;CTNNB1
HIF-1 signaling pathway	30/109	0.0517975	0.157547	0	0	1.46348	4.3325	CAMK2D;PFKFB3;TFRC;CUL2;PIK3CD;PIK3R1;PIK3CB;HIF1A;IGF1R;MKNK1;AKT3;PLCG2;EP300;MAPK1;PLCG1;CAMK2G;PDK1;MAP2K1;CREBBP;EGLN3;PRKCB;STAT3;CYBB;ARNT;PRKCA;NFKB1;MTOR;PIK3CA;RPS6KB1;BCL2
Signaling pathways regulating pluripotency of stem cells	38/143	0.0519956	0.157547	0	0	1.39515	4.12489	GSK3B;BMPR2;RIF1;PIK3CD;PIK3R1;PIK3CB;ACVR1B;IGF1R;ACVR1C;AKT3;SMARCAD1;MAPK1;JAK2;JARID2;JAK3;ACVR1;SMAD2;WNT10B;MAP2K1;SMAD4;ZFHX3;SMAD3;SETDB1;FZD6;PCGF3;STAT3;MAPK14;SMAD5;ACVR2B;ACVR2A;PIK3CA;APC;KAT6A;CTNNB1;IL6ST;RAF1;BMPR1A;FGFR1
Measles	37/139	0.0533738	0.160121	0	0	1.39831	4.09766	GSK3B;PIK3CD;CBLB;ADAR;PIK3R1;PIK3CB;IKBKB;CCND3;MAPK8;TBK1;CASP8;CASP3;AKT3;MAP3K7;JAK3;STAT5B;CSNK2A1;APAF1;CHUK;DDX58;STAT3;EIF2AK3;EIF2AK2;TYK2;NFKB1;MAPK10;MAVS;CDK6;PIK3CA;TRAF3;TRAF6;CDK2;BCL2;CD28;TAB2;TP53;IRF9
Chagas disease	28/102	0.0604009	0.179426	0	0	1.45796	4.09212	PIK3CD;PPP2R2A;PIK3R1;PIK3CB;IKBKB;PPP2CB;GNA15;MAPK8;CASP8;PPP2R1B;AKT3;MAPK1;SMAD2;MAP2K4;CHUK;MAPK14;NFKB1;TGFBR1;TGFBR2;GNAO1;MAPK10;GNAL;PIK3CA;PPP2R2B;GNAQ;TRAF6;CD247;PLCB1
mRNA surveillance pathway	27/98	0.0618036	0.181811	0	0	1.46521	4.07885	HBS1L;SMG1;RNMT;PPP2R2A;CASC3;MSI2;SMG7;SMG5;SMG6;GLE1;PPP1CB;PPP2CB;PPP2R1B;PPP2R5E;PPP2R3C;PAPOLG;SYMPK;UPF2;CPSF6;RNGTT;NCBP1;UPF3B;PPP2R5A;PPP2R5C;PPP2R2B;ACIN1;PABPC1L
Central carbon metabolism in cancer	20/70	0.071352	0.207881	0	0	1.5406	4.06739	MAP2K1;TIGAR;FLT3;IDH1;PTEN;PIK3CD;PIK3CB;PIK3R1;HIF1A;MTOR;GLS;SIRT3;SLC7A5;PIK3CA;AKT3;MAPK1;RAF1;TP53;PDK1;FGFR1
Propanoate metabolism	11/34	0.0748691	0.216051	0	0	1.84114	4.77225	SUCLA2;PCCA;DBT;BCKDHB;SUCLG2;ABAT;MLYCD;ACOX3;ACACB;ACACA;HIBCH
RNA polymerase	10/31	0.0886509	0.253408	0	0	1.83295	4.44133	POLR2J2;POLR3A;POLR2A;POLR3B;POLR2B;POLR1A;POLR3C;POLR1B;POLR3E;POLR3F
Melanoma	20/72	0.0910538	0.257844	0	0	1.48116	3.54932	RB1;MAP2K1;PTEN;PIK3CD;BRAF;PIK3CB;PIK3R1;IGF1R;DDB2;CDK6;PIK3CA;PDGFD;AKT3;MDM2;MAPK1;E2F3;POLK;RAF1;TP53;FGFR1
Long-term depression	17/60	0.0973029	0.272989	0	0	1.52225	3.54673	LYN;MAP2K1;PRKCB;ITPR1;ITPR2;PRKCA;ITPR3;BRAF;IGF1R;GNAO1;PPP2CB;PPP2R1B;GNAQ;MAPK1;PLCB1;RAF1;PRKG1
Pathways in cancer	122/531	0.0990129	0.275238	0	0	1.15138	2.66258	RB1;SPI1;IGF1R;CCND3;RPS6KA5;AKT3;EP300;PRKACB;IL15RA;MAP2K1;PRKCB;DAPK2;PRKCA;RUNX1;BCR;EML4;ADCY9;MSH3;COL4A4;IL6ST;RAF1;TP53;NOTCH2;NOTCH1;CTBP2;CUL2;PIK3R1;PLD1;STK4;HIF1A;RASGRP1;FOXO1;PLD2;RASGRP3;PLCG2;ABL1;PLCG1;SMAD2;WNT10B;ZBTB17;STAT5B;CREBBP;SMAD4;SMAD3;ZBTB16;PTCH1;FZD6;BRAF;ESR1;NFKB1;PTK2;ESR2;CDK6;IL7;GNAQ;CDK2;BCL2;MDM2;GNB5;NFE2L2;FGFR1;GSK3B;FLT3;PTEN;PIK3CD;PIK3CB;BRCA2;IKBKB;…
Apoptosis	36/142	0.100796	0.276232	0	0	1.30853	3.00262	ITPR1;ITPR2;PIK3CD;ITPR3;PIK3R1;PIK3CB;IKBKB;MAPK8;CASP8;CASP3;CTSK;AKT3;CASP2;MAPK1;RIPK1;MAP3K5;DFFB;MAP2K1;PARP4;APAF1;CHUK;PDPK1;EIF2AK3;TRAF1;PTPN13;NFKB1;ERN1;MAPK10;PIK3CA;IL3RA;BCL2;ATM;BIRC6;RAF1;TP53;MAP3K14
Relaxin signaling pathway	33/129	0.101931	0.276232	0	0	1.3243	3.02398	ATF2;PIK3CD;ARRB1;PIK3R1;PIK3CB;ADCY7;GNA15;MAPK8;GNG2;GNG7;AKT3;CREB3L2;MAPK1;PRKACB;SMAD2;MAP2K4;MAP2K1;PRKCA;MAPK14;NFKB1;TGFBR1;TGFBR2;GNAO1;MAPK10;ADCY9;CREB1;PIK3CA;COL4A4;GNB5;RAF1;PLCB1;SOS1;SOS2
p53 signaling pathway	20/73	0.102105	0.276232	0	0	1.45312	3.31567	APAF1;GORAB;PTEN;TSC2;PPM1D;DDB2;CCND3;COP1;CASP8;CDK6;SESN3;CASP3;CHEK1;CDK2;BCL2;MDM2;ATM;MDM4;TP53;ATR
Breast cancer	37/147	0.105653	0.283301	0	0	1.29596	2.91278	RB1;NOTCH2;GSK3B;NOTCH1;PTEN;PIK3CD;PIK3R1;BRCA1;PIK3CB;BRCA2;IGF1R;AKT3;MAPK1;E2F3;POLK;NCOA1;WNT10B;TCF7L2;MAP2K1;CSNK1A1;NCOA3;FZD6;BRAF;ESR1;ESR2;MTOR;DDB2;CDK6;PIK3CA;APC;RPS6KB1;CTNNB1;RAF1;SOS1;TP53;SOS2;FGFR1
Phosphonate and phosphinate metabolism	3/6	0.106869	0.284048	0	0	3.84703	8.60253	PCYT1A;CEPT1;SELENOI
Ras signaling pathway	56/232	0.108394	0.285594	0	0	1.22647	2.7252	FLT3;RASGRF2;RASGRF1;PIK3CD;PIK3CB;IGF1R;IKBKB;TBK1;AKT3;PRKACB;MAP2K1;CHUK;KSR1;PRKCB;GAB1;RRAS2;PRKCA;GAB2;KSR2;TIAM1;PIK3CA;RASA3;RASA1;RASA2;RAF1;SOS1;SOS2;EXOC2;PIK3R1;PLA2G6;EFNA5;PLD1;STK4;RASGRP1;PLD2;RASGRP3;PAK1;MAPK8;GNG2;PDGFD;GNG7;PLCG2;ABL1;ABL2;MAPK1;SHOC2;PLCG1;PAK4;NFKB1;MAPK10;AFDN;REL;NF1;GNB5;RGL1;FGFR1
Endocrine and other factor-regulated calcium reabsorption	15/53	0.11533	0.30125	0	0	1.51964	3.28235	PRKCB;CLTC;ATP2B4;AP2A1;PRKCA;AP2B1;ATP2B1;AP2A2;ESR1;DNM2;DNM3;ADCY9;GNAQ;PLCB1;PRKACB
RIG-I-like receptor signaling pathway	19/70	0.117208	0.303538	0	0	1.43444	3.07516	NLRX1;MAP3K1;CHUK;DDX58;MAPK14;TANK;NFKB1;IKBKB;MAPK10;MAPK8;MAVS;CASP8;TBK1;RNF125;TRAF3;TRAF6;TRIM25;RIPK1;MAP3K7
Gastric cancer	37/149	0.122686	0.315032	0	0	1.27265	2.67019	RB1;GSK3B;ABCB1;PIK3CD;PIK3R1;PIK3CB;AKT3;MAPK1;CTNNA3;E2F3;POLK;CTNNA2;SMAD2;WNT10B;TCF7L2;MAP2K1;SMAD4;SMAD3;CSNK1A1;FZD6;GAB1;BRAF;MLH1;TGFBR1;MTOR;DDB2;TGFBR2;PIK3CA;APC;RPS6KB1;CDK2;BCL2;CTNNB1;RAF1;SOS1;TP53;SOS2
Adrenergic signaling in cardiomyocytes	37/150	0.131814	0.335628	0	0	1.26131	2.55587	ATF2;CAMK2D;ATP2A2;PPP2R2A;ADCY7;PIK3CG;PIK3R5;SLC9A1;PPP1CB;PPP2CB;RPS6KA5;PPP2R1B;PPP2R5E;PPP2R3C;AKT3;CREB3L2;MAPK1;PRKACB;CAMK2G;TPM2;TPM1;ATP2B4;CACNA2D2;PPP2R5A;PRKCA;PPP2R5C;ATP2B1;MAPK14;CACNB1;CACNB2;ADCY9;CREB1;PPP2R2B;KCNQ1;GNAQ;BCL2;PLCB1
N-Glycan biosynthesis	14/50	0.13407	0.338527	0	0	1.49695	3.00796	ST6GAL1;B4GALT1;ALG9;ALG6;ALG14;FUT8;MAN2A2;MAN1A2;MAN2A1;MGAT5;MAN1C1;MAN1A1;STT3B;ALG10B
Tight junction	41/169	0.142223	0.354665	0	0	1.23391	2.40657	PATJ;PRKAA1;ROCK1;ROCK2;PRKAG1;NEDD4L;PRKAG2;PPP2R2A;ARHGAP17;ACTR3B;YBX3;PPP2CB;ACTR3C;MAPK8;PARD6B;PPP2R1B;SYMPK;PRKACB;MAP3K5;RAB8B;JAM3;PRKAB2;PRKCI;MAP3K1;PRKCE;RDX;RUNX1;MAPK10;TIAM1;AFDN;DLG1;OCLN;DLG2;DLG3;CLDN15;PPP2R2B;NEDD4;RAPGEF2;NF2;RAPGEF6;LLGL2
Notch signaling pathway	16/59	0.142803	0.354665	0	0	1.43236	2.78779	TLE4;NOTCH2;CREBBP;NOTCH1;MAML2;CTBP2;MAML1;PSEN1;RBPJ;NCOR2;KAT2B;ADAM17;ATXN1;NUMB;EP300;MAML3
Mitophagy	18/68	0.149374	0.367969	0	0	1.38587	2.63496	PRKN;USP8;USP15;CSNK2A1;TFEB;EIF2AK3;RRAS2;FOXO3;HIF1A;MAPK10;MAPK8;TBK1;RHOT1;MFN1;ULK1;USP30;TP53;TBC1D15
Pathogenic Escherichia coli infection	47/197	0.150938	0.368824	0	0	1.20711	2.28251	CYFIP2;CYFIP1;NCKAP1;RAB1A;ROCK1;ROCK2;WIPF2;WASL;ACTR3B;IKBKB;CYTH3;ACTR3C;PAK1;MAPK8;CASP8;CYTH4;CASP3;MYO6;ABL1;MAPK1;NCKAP1L;RIPK1;FYN;MAP3K7;CYTH1;SEC24B;ARHGEF12;SEC24A;CHUK;MYO5A;MAPK14;NFKB1;MAPK10;MYO1D;MYO1E;OCLN;FCGR2A;CLDN15;TRAF6;MYO5C;ABI1;TAB3;TAB2;SEC24D;SEC24C;NAIP;MYO1F
NOD-like receptor signaling pathway	43/181	0.170874	0.4142	0	0	1.20015	2.12046	YWHAE;NLRX1;ITPR1;ITPR2;ITPR3;NOD1;ANTXR2;TANK;IKBKB;MAPK8;TBK1;CASP8;DHX33;MFN1;MAPK1;RIPK1;TRPM7;NLRP1;TP53BP1;DNM1L;MAP3K7;CHUK;NEK7;ERBIN;CYBB;TYK2;MAPK14;NFKB1;MAPK10;P2RX7;MAVS;ATG16L1;TRAF3;TRAF6;TRAF5;BCL2;TAB3;TAB2;PKN2;PLCB1;NAIP;MCU;IRF9
Mannose type O-glycan biosynthesis	7/23	0.18012	0.433146	0	0	1.68333	2.88545	B3GALNT2;B4GALT1;FKRP;B3GAT1;POMT1;LARGE1;FKTN
Lysosome	31/128	0.184415	0.439983	0	0	1.23053	2.0803	SCARB2;CLTC;AP4E1;MFSD8;AP3M2;GGA2;CLN3;GGA3;GNPTAB;AP1G1;CTSK;ATP6V0A2;SLC17A5;ATP6V1H;AP4S1;AP1S3;ARSG;ARSB;ATP6V0A1;ABCA2;HGSNAT;MANBA;ENTPD4;SLC11A2;AP3B1;IGF2R;SUMF1;GALC;NPC1;MAN2B1;CD68
Transcriptional misregulation in cancer	45/192	0.190217	0.45028	0	0	1.17898	1.95662	CCNT2;SPI1;CCNT1;KMT2A;HPGD;FLT3;DOT1L;JMJD1C;MLLT3;FOXO1;AFF1;IGF1R;FUT8;NSD2;CD14;POLK;KDM6A;ZBTB17;SS18;MEF2C;TAF15;BCL11B;ZBTB16;PBX3;PAX5;TRAF1;RUNX2;FLI1;NFKB1;PTK2;MLF1;SUPT3H;RUNX1;DDB2;ETV6;TGFBR2;PER2;NCOR1;ZEB1;MDM2;REL;BMP2K;ATM;TP53;CDK14
Mucin type O-glycan biosynthesis	10/36	0.19355	0.454619	0	0	1.47999	2.43047	GALNT7;GALNT11;GALNT6;GALNT3;GALNT2;ST6GALNAC3;ST3GAL1;GALNT10;ST3GAL2;B4GALT5
Ether lipid metabolism	13/49	0.19658	0.454684	0	0	1.38969	2.26058	TMEM86B;GDPD1;GDPD3;PLA2G6;PLD1;SELENOI;PLD2;AGPS;ENPP2;CEPT1;PAFAH1B2;PLPP1;PAFAH1B1
Sphingolipid metabolism	13/49	0.19658	0.454684	0	0	1.38969	2.26058	CERS5;CERS6;SGMS1;SGPP2;SGPP1;ACER2;GALC;NEU3;SGPL1;SMPD4;SPTLC2;ACER3;PLPP1
cAMP signaling pathway	50/216	0.201481	0.462491	0	0	1.16006	1.85848	VIPR2;PDE3B;ATP2A2;PIK3CD;PIK3CB;PPP1CB;AKT3;CREB3L2;PDE4B;EP300;PRKACB;VAV3;ABCC4;MAP2K1;PPP1R12A;PDE4D;RRAS2;VAV1;VAV2;TIAM1;ADCY9;CREB1;PIK3CA;ACOX3;PPARA;RAF1;CAMK2D;ROCK1;GIPR;ROCK2;PIK3R1;PLD1;ADCY7;PLD2;SLC9A1;PAK1;MAPK8;MAPK1;CAMK2G;CREBBP;GABBR1;PTCH1;ATP2B4;BRAF;ATP2B1;NFKB1;MAPK10;AFDN;CAMK4;PDE3A
Aldosterone synthesis and secretion	24/98	0.204101	0.464982	0	0	1.24846	1.98398	ATF2;CAMK2D;CAMK1D;PRKCB;PRKCE;ITPR1;ATP2B4;ITPR2;PRKCA;ITPR3;ATP2B1;ADCY7;CACNA1I;ADCY9;CREB1;PRKD3;GNAQ;CAMK4;CREB3L2;DAGLB;PLCB1;PRKACB;CAMK2G;LDLR
Toxoplasmosis	27/112	0.211667	0.478619	0	0	1.2228	1.89869	CIITA;PIK3CG;PIK3R5;IKBKB;MAPK8;CASP8;CASP3;AKT3;MAPK1;JAK2;HLA-DOB;MAP3K7;LDLR;HLA-DQA1;MAP2K6;CHUK;PDPK1;STAT3;TYK2;MAPK14;NFKB1;GNAO1;MAPK10;TRAF6;BCL2;TAB2;ITGA6
cGMP-PKG signaling pathway	39/167	0.217271	0.487652	0	0	1.17315	1.79094	ATF2;ROCK1;ROCK2;PDE3B;ITPR1;ITPR2;ATP2A2;ITPR3;ADCY7;PIK3CG;PIK3R5;PPP1CB;PPP3CA;PPP3CB;PPP3CC;AKT3;CREB3L2;KCNMB3;KCNMB4;MAPK1;MEF2D;PRKG1;GTF2I;MEF2A;MAP2K1;MEF2C;PPP1R12A;PRKCE;NFATC3;ATP2B4;NFATC2;ATP2B1;ADCY9;CREB1;GNAQ;PDE3A;PDE5A;RAF1;PLCB1
Aldosterone-regulated sodium reabsorption	10/37	0.219269	0.488519	0	0	1.42509	2.16251	PIK3CA;PDPK1;PRKCB;NEDD4L;PIK3CD;MAPK1;PRKCA;PIK3CB;PIK3R1;NR3C2
Influenza A	40/172	0.222285	0.491624	0	0	1.16676	1.75456	CIITA;NLRX1;PIK3CD;ADAR;PIK3R1;PIK3CB;IKBKB;CCND3;TBK1;CASP8;XPO1;CASP3;AKT3;KPNA6;EP300;TRIM25;MAPK1;KPNA5;JAK2;HLA-DOB;HLA-DQA1;KPNA1;MAP2K1;CREBBP;RSAD2;APAF1;CHUK;PRKCB;DDX58;EIF2AK2;PRKCA;TYK2;NFKB1;MAVS;CDK6;PIK3CA;TRAF3;NUP98;RAF1;IRF9
Cushing syndrome	36/155	0.239262	0.525336	0	0	1.16462	1.66563	RB1;ATF2;KMT2D;GSK3B;CAMK2D;KMT2A;ITPR1;ITPR2;ITPR3;AHR;ADCY7;CACNA1I;RBBP5;CREB3L2;MAPK1;E2F3;PDE8A;PRKACB;CAMK2G;LDLR;USP8;WNT10B;TCF7L2;MAP2K1;FZD6;ARNT;BRAF;ADCY9;CDK6;NCEH1;CREB1;APC;GNAQ;CDK2;CTNNB1;PLCB1
Nucleotide excision repair	12/47	0.251646	0.548552	0	0	1.3192	1.82014	CUL4A;DDB1;RFC3;GTF2H2C;RFC1;CCNH;ERCC8;GTF2H2;ERCC6;MNAT1;POLE;DDB2
RNA degradation	19/79	0.26502	0.57358	0	0	1.21858	1.61821	TTC37;DDX6;ZCCHC7;CNOT6L;DIS3L;PARN;CNOT10;TENT4A;TENT4B;CNOT4;CNOT6;PAN3;XRN1;CNOT2;DHX36;MTREX;PABPC1L;DCP1A;DCP1B
Non-homologous end-joining	4/13	0.272513	0.582783	0	0	1.70956	2.22254	DCLRE1C;MRE11;XRCC4;PRKDC
Various types of N-glycan biosynthesis	10/39	0.2743	0.582783	0	0	1.32664	1.71605	FUT8;B4GALT1;ALG9;MAN2A2;MAN1A2;MAN2A1;MAN1C1;ALG14;MAN1A1;STT3B
D-Glutamine and D-glutamate metabolism	2/5	0.275868	0.582783	0	0	2.56407	3.30209	DGLUCY;GLS
Valine, leucine and isoleucine degradation	12/48	0.276966	0.582783	0	0	1.28247	1.64652	MCCC2;HIBADH;AUH;PCCA;OXCT1;IVD;DBT;BCKDHB;MCCC1;ABAT;ACSF3;HIBCH
RNA transport	42/186	0.281717	0.588692	0	0	1.1227	1.42229	CYFIP2;CYFIP1;NUP205;POM121;NUP107;SEH1L;NUP188;POP1;FMR1;CASC3;NUP160;GLE1;XPO1;POM121C;NUP88;NUP43;NUP214;NDC1;UPF2;RANBP2;EIF2B3;NUP210;NUP155;NCBP1;NUP133;THOC1;UPF3B;THOC3;NUP153;THOC2;TRNT1;RANGAP1;SENP2;NUP93;GEMIN5;ACIN1;NUP35;NUP54;NUP98;PABPC1L;EIF4G3;NUP58
Rap1 signaling pathway	47/210	0.290323	0.601613	0	0	1.10992	1.37271	CTNND1;PIK3CD;PIK3R1;PIK3CB;SIPA1L2;EFNA5;ITGAL;SIPA1L3;ADCY7;IGF1R;RASGRP3;PARD6B;SIPA1L1;PDGFD;AKT3;KRIT1;MAPK1;PLCG1;MAP2K6;VAV3;FARP2;PRKCI;MAP2K1;PRKCB;MAGI3;PRKCA;BRAF;MAPK14;VAV1;VAV2;APBB1IP;GNAO1;TIAM1;AFDN;ADCY9;PIK3CA;PRKD3;GNAQ;RAPGEF1;RAPGEF2;CTNNB1;PLCB1;RAF1;RAPGEF6;CRK;SKAP1;FGFR1
Natural killer cell mediated cytotoxicity	30/131	0.291872	0.601613	0	0	1.14311	1.40767	PIK3CD;PIK3R1;PIK3CB;ITGAL;PPP3CA;PPP3CB;PAK1;PPP3CC;CASP3;KLRC4-KLRK1;PLCG2;MAPK1;PTK2B;FYN;PLCG1;VAV3;MAP2K1;KLRC2;SYK;PRKCB;NFATC2;PRKCA;BRAF;VAV1;VAV2;PIK3CA;CD247;RAF1;SOS1;SOS2
Toll-like receptor signaling pathway	24/104	0.304424	0.623247	0	0	1.15439	1.37295	MAP2K4;MAP2K1;CHUK;PIK3CD;PIK3R1;PIK3CB;MAPK14;NFKB1;IKBKB;MAPK10;MAPK8;TBK1;CASP8;PIK3CA;TRAF3;CTSK;TRAF6;AKT3;MAPK1;RIPK1;TAB2;CD14;MAP3K7;MAP2K6
Glutamatergic synapse	26/114	0.317463	0.64558	0	0	1.13687	1.30444	ITPR1;ITPR2;ITPR3;PLD1;ADCY7;GLS;PLD2;PPP3CA;GRK3;PPP3CB;PPP3CC;GNG2;GNG7;MAPK1;DLGAP1;PRKACB;SLC38A1;HOMER1;PRKCB;TRPC1;PRKCA;GNAO1;ADCY9;GNAQ;GNB5;PLCB1
Morphine addiction	21/91	0.320686	0.647785	0	0	1.15427	1.31275	GABBR1;PRKCB;PDE1B;PDE4D;PDE3B;ARRB1;PRKCA;ADCY7;GNAO1;GRK3;ADCY9;GNG2;GRK5;GNG7;PDE4B;PDE3A;GNB5;PDE7B;PDE7A;PDE8A;PRKACB
Peroxisome	19/82	0.325634	0.649903	0	0	1.16033	1.30187	ABCD2;ABCD3;ACSL1;IDH1;ACSL4;CROT;ACSL3;PEX14;PEX26;GNPAT;SLC25A17;PEX3;PEX6;AGPS;FAR1;HACL1;MLYCD;ACOX3;FAR2
Vibrio cholerae infection	12/50	0.32972	0.649903	0	0	1.21482	1.34786	SEC61A2;ATP6V1A;SLC12A2;ADCY9;KCNQ1;ATP6V0A2;PLCG2;ATP6V1H;PRKCA;PLCG1;PRKACB;ATP6V0A1
Protein processing in endoplasmic reticulum	38/171	0.332352	0.649903	0	0	1.09948	1.21114	PRKN;ERO1B;SEC23A;SEL1L;NGLY1;RRBP1;SEC61A2;ATXN3;MAPK8;MAN1A2;MAN1C1;MAN1A1;SIL1;SEC23B;UGGT1;SEC31B;MAP3K5;SEC63;EDEM3;MBTPS1;SEC24B;SEC24A;EIF2AK3;EIF2AK2;UBE4B;ERN1;MAPK10;DNAJC1;NPLOC4;BCL2;PLAA;STT3B;SEC24D;ATF6;RNF185;SEC24C;MBTPS2;NFE2L2
Bladder cancer	10/41	0.332892	0.649903	0	0	1.24089	1.3649	RB1;MAP2K1;RPS6KA5;DAPK2;MDM2;MAPK1;E2F3;BRAF;RAF1;TP53
Ferroptosis	10/41	0.332892	0.649903	0	0	1.24089	1.3649	GCLC;TFRC;ACSL1;LPCAT3;SLC11A2;CYBB;ACSL4;ACSL3;ATG7;TP53
Melanogenesis	23/101	0.334604	0.649903	0	0	1.13452	1.24208	WNT10B;GSK3B;TCF7L2;MAP2K1;CREBBP;CAMK2D;PRKCB;FZD6;PRKCA;ADCY7;GNAO1;ADCY9;MC1R;CREB1;GNAQ;CREB3L2;EP300;MAPK1;CTNNB1;RAF1;PLCB1;PRKACB;CAMK2G
JAK-STAT signaling pathway	36/162	0.338078	0.65247	0	0	1.09943	1.1923	IL20RB;PIK3CD;PIK3R1;PIK3CB;CCND3;AKT3;LEPR;IL21R;STAT4;EP300;JAK2;SOCS7;JAK3;IL12RB2;IL15RA;STAT5B;CREBBP;IL11RA;IL15;STAT3;IFNLR1;STAM;TYK2;PIAS2;MTOR;PIAS1;PIK3CA;IL7;IL3RA;BCL2;IL6ST;RAF1;SOS1;STAM2;SOS2;IRF9
Fluid shear stress and atherosclerosis	31/139	0.345352	0.661745	0	0	1.10443	1.17422	PRKAA1;BMPR2;NCF2;PIK3CD;PIK3R1;PIK3CB;IKBKB;MAPK8;AKT3;ITGAV;MAP3K7;MAP2K5;MAP3K5;MAP2K6;ACVR1;MEF2A;MAP2K4;MEF2C;CHUK;MAPK14;ACVR2B;NFKB1;PTK2;ACVR2A;MAPK10;PIK3CA;BCL2;CTNNB1;TP53;BMPR1A;NFE2L2
Circadian entrainment	22/97	0.347252	0.661745	0	0	1.12854	1.19366	CAMK2D;PRKCB;ITPR1;PRKCA;ITPR3;ADCY7;GNAO1;PER2;CACNA1I;RPS6KA5;ADCY9;CREB1;GNG2;PER3;GNAQ;GNG7;MAPK1;GNB5;PLCB1;PRKACB;CAMK2G;PRKG1
Thyroid cancer	9/37	0.350006	0.662824	0	0	1.2364	1.29797	TCF7L2;MAP2K1;CCDC6;MAPK1;CTNNB1;BRAF;POLK;TP53;DDB2
Gap junction	20/88	0.353815	0.665875	0	0	1.13151	1.17562	MAP3K2;MAP2K1;PRKCB;ITPR1;ITPR2;CSNK1D;PRKCA;ITPR3;ADCY7;ADCY9;PDGFD;GNAQ;MAPK1;PLCB1;RAF1;SOS1;PRKACB;SOS2;PRKG1;MAP2K5
Cortisol synthesis and secretion	15/65	0.359796	0.672953	0	0	1.15405	1.17969	ATF2;ITPR1;ITPR2;ITPR3;ADCY7;CACNA1I;ADCY9;CREB1;NCEH1;GNAQ;CREB3L2;PLCB1;PDE8A;PRKACB;LDLR
Glycerolipid metabolism	14/61	0.375921	0.698798	0	0	1.1458	1.12103	DGKG;DGKE;DGKD;GK;AGK;MBOAT1;LCLAT1;AGPAT3;AGPAT4;GPAM;LPIN1;LPIN2;PLPP1;DGKH
IL-17 signaling pathway	21/94	0.380864	0.70367	0	0	1.10663	1.06824	GSK3B;USP25;CHUK;MAPK14;NFKB1;IKBKB;MAPK10;MAPK8;CASP8;TBK1;TRAF3;CASP3;TRAF6;TRAF5;MAPK1;TAB3;TAB2;MAPK6;MAP3K7;S100A9;S100A8
Estrogen signaling pathway	30/137	0.390488	0.717078	0	0	1.0786	1.01427	ATF2;ITPR1;ITPR2;PIK3CD;ITPR3;PIK3R1;PIK3CB;ADCY7;AKT3;CREB3L2;MAPK1;PRKACB;NCOA1;NCOA2;MAP2K1;GABBR1;NCOA3;ESR1;ESR2;GNAO1;ADCY9;CREB1;PIK3CA;GNAQ;BCL2;RAF1;PLCB1;SOS1;SOS2;FKBP5
One carbon pool by folate	5/20	0.39836	0.727127	0	0	1.282	1.17995	DHFR;MTHFD1L;MTHFR;MTR;GART
Glycosylphosphatidylinositol (GPI)-anchor biosynthesis	6/26	0.455115	0.825748	0	0	1.15371	0.908207	PIGB;PIGU;PGAP1;PIGN;PIGL;PIGG
DNA replication	8/36	0.472301	0.846787	0	0	1.09875	0.824217	PRIM2;POLA1;RFC3;POLA2;RFC1;DNA2;MCM6;POLE
Starch and sucrose metabolism	8/36	0.472301	0.846787	0	0	1.09875	0.824217	PYGB;GYS1;AMY2B;GBE1;AGL;PYGM;GANC;PGM2L1
Selenocompound metabolism	4/17	0.477826	0.851655	0	0	1.18324	0.873834	SEPSECS;KYAT3;MTR;KYAT1
Type II diabetes mellitus	10/46	0.484804	0.858786	0	0	1.06821	0.773395	IKBKB;MAPK10;MAPK8;PIK3CA;PRKCE;PIK3CD;MAPK1;PIK3CB;PIK3R1;MTOR
Vascular smooth muscle contraction	28/133	0.487496	0.858786	0	0	1.0255	0.736792	CALCB;ROCK1;ROCK2;ITPR1;ITPR2;ITPR3;PLA2G6;ADCY7;PPP1CB;KCNMB3;KCNMB4;MAPK1;PRKACB;PRKG1;MAP2K1;PRKCH;ARHGEF12;PPP1R12A;PRKCB;PRKCE;PRKCA;BRAF;ADCY9;GNAQ;PRKCQ;RAF1;PLCB1;PPP1R12B
Pyrimidine metabolism	12/56	0.494691	0.866424	0	0	1.04877	0.738145	ENTPD1;RRM1;UCK2;ENTPD4;NME7;ENTPD5;DPYD;CTPS2;CTPS1;UMPS;NT5C2;AK9
PI3K-Akt signaling pathway	73/354	0.524895	0.911341	0	0	0.998849	0.643815	YWHAE;ATF2;GSK3B;FLT3;PTEN;PIK3CD;PPP2R2A;BRCA1;PIK3CB;PIK3CG;IGF1R;IKBKB;RPTOR;GYS1;TCL1A;CCND3;PPP2R1B;PPP2R5E;AKT3;CREB3L2;ITGAV;JAK2;JAK3;YWHAG;MAP2K1;SYK;CHUK;ITGA4;PDPK1;TSC2;PPP2R5A;PRKCA;TSC1;PPP2R5C;RBL2;CREB1;PIK3CA;COL4A4;IL3RA;SGK3;ITGA6;ITGA5;RAF1;SOS1;TP53;SOS2;PHLPP2;PRKAA1;PHLPP1;PIK3R1;EFNA5;FOXO3;PIK3R5;PPP2CB;GNG2;PPP2R3C;PDGFD;GNG7;MAPK1;PTK2;NFKB1;MTOR;CDK6;RPS6KB1;IL7;PPP2R2…
Other glycan degradation	4/18	0.526352	0.911341	0	0	1.09866	0.705101	NEU3;MANBA;MAN2B1;MAN2C1
Mismatch repair	5/23	0.530112	0.912635	0	0	1.06813	0.677906	RFC3;RFC1;MSH3;MLH1;MLH3
Primary immunodeficiency	8/38	0.539058	0.916662	0	0	1.02537	0.633611	CD79A;CIITA;DCLRE1C;TNFRSF13B;BLNK;BTK;ICOS;JAK3
Tuberculosis	37/180	0.54099	0.916662	0	0	0.994804	0.611161	CIITA;CAMK2D;MALT1;EEA1;PPP3CA;PPP3CB;MAPK8;CASP8;PPP3CC;IRAK2;CASP3;AKT3;ATP6V0A2;ITGAX;EP300;ATP6V1H;MAPK1;CD14;JAK2;HLA-DOB;CAMK2G;HLA-DQA1;ATP6V0A1;CREBBP;ARHGEF12;APAF1;KSR1;SYK;MAPK14;NFKB1;MAPK10;CREB1;FCGR2A;TRAF6;BCL2;PIK3C3;RAF1
Intestinal immune network for IgA production	10/48	0.543954	0.916662	0	0	1.01186	0.616112	PIGR;IL15RA;TNFRSF13B;ITGA4;IL15;CD28;ICOS;HLA-DOB;MAP3K14;HLA-DQA1
Pancreatic secretion	21/102	0.544552	0.916662	0	0	0.996826	0.605863	SLC12A2;AMY2B;PRKCB;TRPC1;ITPR1;ATP2B4;ITPR2;ATP2A2;PRKCA;ITPR3;RAB27B;ATP2B1;SLC4A4;ADCY7;TPCN2;SLC9A1;ADCY9;KCNQ1;GNAQ;CD38;PLCB1
Cytosolic DNA-sensing pathway	13/63	0.550378	0.921351	0	0	0.999689	0.596964	CHUK;DDX58;ADAR;NFKB1;IKBKB;MAVS;TBK1;POLR3A;POLR3B;POLR3C;POLR3E;POLR3F;RIPK1
Salivary secretion	19/93	0.561182	0.934276	0	0	0.987161	0.570292	SLC12A2;AMY2B;PRKCB;ITPR1;ATP2B4;ITPR2;PRKCA;ITPR3;ATP2B1;LYZ;ADCY7;PRH1;SLC9A1;ADCY9;GNAQ;CD38;PLCB1;PRKACB;PRKG1
Vasopressin-regulated water reabsorption	9/44	0.571804	0.946757	0	0	0.98868	0.552632	DYNC2H1;NSF;DYNC1H1;DYNC1LI2;ADCY9;CREB1;DCTN4;CREB3L2;PRKACB
Amphetamine addiction	14/69	0.576397	0.949175	0	0	0.978645	0.539194	ATF2;CAMK2D;PRKCB;PRKCA;SIRT1;PPP1CB;PPP3CA;PPP3CB;PPP3CC;CREB1;CAMK4;CREB3L2;PRKACB;CAMK2G
Viral myocarditis	12/60	0.599792	0.977383	0	0	0.961127	0.491302	CASP8;SGCD;CASP3;ABL1;CD28;ABL2;DMD;FYN;ITGAL;HLA-DOB;EIF4G3;HLA-DQA1
Regulation of lipolysis in adipocytes	11/55	0.599978	0.977383	0	0	0.961137	0.491009	ADCY9;PIK3CA;PDE3B;AKT3;PIK3CD;PIK3CB;ABHD5;PIK3R1;PRKACB;ADCY7;PRKG1
Nicotinate and nicotinamide metabolism	7/35	0.603956	0.978602	0	0	0.961174	0.484676	NADK2;NNT;CD38;SIRT5;NT5C2;SIRT1;SIRT3
African trypanosomiasis	7/37	0.665998	0.999996	0	0	0.896983	0.364596	PRKCB;GNAQ;HBB;HBA2;PRKCA;HBA1;PLCB1
GABAergic synapse	17/89	0.681072	0.999996	0	0	0.907457	0.348542	NSF;SLC38A1;GABBR1;PRKCB;PLCL1;ABAT;PRKCA;ADCY7;GPHN;GLS;TRAK2;GNAO1;ADCY9;GNG2;GNG7;GNB5;PRKACB
Renin secretion	13/69	0.690336	0.999996	0	0	0.892241	0.330643	PDE1B;PDE3B;ITPR1;ITPR2;ITPR3;PPP3CA;PPP3CB;PPP3CC;CREB1;GNAQ;PDE3A;PLCB1;PRKACB
Terpenoid backbone biosynthesis	4/22	0.694423	0.999996	0	0	0.854295	0.311539	NUS1;PDSS2;PDSS1;DHDDS
Hypertrophic cardiomyopathy	17/90	0.699629	0.999996	0	0	0.894969	0.319688	PRKAB2;PRKAA1;ITGA4;TPM2;TPM1;PRKAG1;ATP2A2;PRKAG2;CACNA2D2;TTN;CACNB1;CACNB2;SGCD;ITGAV;ITGA6;DMD;ITGA5
SNARE interactions in vesicular transport	6/33	0.70313	0.999996	0	0	0.854224	0.30087	STX8;GOSR1;STX18;STX7;VTI1A;SEC22B
Thyroid hormone synthesis	14/75	0.707554	0.999996	0	0	0.88205	0.305138	ATF2;PRKCB;ITPR1;ITPR2;PRKCA;ITPR3;TTF2;ADCY7;ADCY9;CREB1;GNAQ;CREB3L2;PLCB1;PRKACB
Butanoate metabolism	5/28	0.714144	0.999996	0	0	0.835662	0.281343	ACSM3;OXCT1;ACSM1;ABAT;L2HGDH
Inflammatory bowel disease	12/65	0.714864	0.999996	0	0	0.87018	0.292088	SMAD2;IL18RAP;SMAD3;STAT3;IL21R;STAT4;RORA;HLA-DOB;HLA-DQA1;NFKB1;IL18R1;IL12RB2
Gastric acid secretion	14/76	0.726796	0.999996	0	0	0.867769	0.276913	CAMK2D;PRKCB;ITPR1;ITPR2;PRKCA;ITPR3;ADCY7;SLC9A1;ADCY9;KCNQ1;GNAQ;PLCB1;PRKACB;CAMK2G
Protein export	4/23	0.729015	0.999996	0	0	0.809281	0.255782	SEC61A2;IMMP2L;SRP54;SEC63
Glycosphingolipid biosynthesis	8/45	0.738149	0.999996	0	0	0.831015	0.252305	B4GALT1;ST8SIA1;SLC33A1;GCNT2;ST3GAL4;ST6GALNAC3;ST3GAL1;ST3GAL2
Arrhythmogenic right ventricular cardiomyopathy	14/77	0.745215	0.999996	0	0	0.85394	0.251129	TCF7L2;ITGA4;ATP2A2;CACNA2D2;CACNB1;CACNB2;SGCD;CTNNB1;ITGAV;ITGA6;CTNNA3;DMD;ITGA5;CTNNA2
Leishmaniasis	14/77	0.745215	0.999996	0	0	0.85394	0.251129	ITGA4;NCF2;PRKCB;CYBB;MAPK14;NFKB1;FCGR2A;TRAF6;MAPK1;TAB2;JAK2;HLA-DOB;MAP3K7;HLA-DQA1
Purine metabolism	24/129	0.74875	0.999996	0	0	0.87814	0.25409	ENTPD1;RRM1;ENTPD4;PDE1B;ENTPD5;PDE4D;AK1;PDE3B;ADK;AMPD3;NT5C2;FHIT;ADCY7;AK9;ADCY9;NME7;PDE3A;PDE4B;PDE5A;PDE7B;PDE7A;PDE8A;GART;PDE9A
Vitamin digestion and absorption	4/24	0.760583	0.999996	0	0	0.768768	0.210389	CUBN;ABCC1;LMBRD1;SLC19A2
beta-Alanine metabolism	5/30	0.771535	0.999996	0	0	0.768712	0.199384	DPYD;ABAT;MLYCD;ACOX3;HIBCH
Basal cell carcinoma	11/63	0.778813	0.999996	0	0	0.812859	0.203202	GSK3B;TCF7L2;WNT10B;APC;SUFU;PTCH1;FZD6;CTNNB1;POLK;TP53;DDB2
Carbohydrate digestion and absorption	8/47	0.782467	0.999996	0	0	0.7883	0.193372	PIK3CA;AMY2B;PRKCB;AKT3;PIK3CD;PIK3CB;PIK3R1;PLCB1
PPAR signaling pathway	13/74	0.784574	0.999996	0	0	0.818847	0.198664	SLC27A1;GK;ACSL1;PDPK1;SCD5;ACSL4;ACSL3;SORBS1;CPT1B;ME3;ACOX3;PPARA;PPARD
Cell adhesion molecules	27/148	0.793536	0.999996	0	0	0.857031	0.198194	NLGN3;CNTNAP2;PTPRM;CD99L2;ITGAL;GLG1;ALCAM;NRCAM;ITGAV;NCAM1;ICOS;HLA-DOB;NEO1;HLA-DQA1;JAM3;NTNG2;CADM1;ITGA4;OCLN;VCAN;CLDN15;CD6;CD28;CD226;ITGA6;NECTIN3;CD22
Insulin secretion	15/86	0.805548	0.999996	0	0	0.811631	0.175501	ATF2;CAMK2D;PRKCB;PRKCA;ITPR3;ADCY7;ADCY9;CREB1;GNAQ;CREB3L2;KCNMB3;KCNMB4;PLCB1;PRKACB;CAMK2G
Thermogenesis	43/232	0.809252	0.999996	0	0	0.873461	0.184863	ATF2;KDM3A;PRKAA1;KDM3B;KDM1A;PRKAG1;PRKAG2;ADCY7;RPTOR;RPS6KA3;SLC25A29;RPS6KA2;CREB3L2;PRKACB;PRKG1;MAP3K5;SMARCE1;PRKAB2;SMARCC1;COA1;ACSL1;TSC2;ACSL4;FRS2;TSC1;ACSL3;ARID1A;MAPK14;CPT1B;SMARCA2;ARID1B;MTOR;SMARCA4;ADCY9;CREB1;NDUFAF6;RPS6KB1;NDUFAF7;NDUFAF5;ZNF516;SOS1;SOS2;FGFR1
MicroRNAs in cancer	58/310	0.819914	0.999996	0	0	0.883312	0.175387	BMPR2;PTEN;PIK3CD;BRCA1;PIK3CB;GLS;IKBKB;RPTOR;RPS6KA5;CASP3;EP300;MAP2K1;ABCC1;PRKCB;PRKCE;TPM1;DNMT3A;PRKCA;DICER1;SIRT1;FOXP1;ZEB2;ZEB1;PIK3CA;ITGA5;RAF1;SOS1;TP53;CRK;SOS2;NOTCH2;HDAC4;ABCB1;NOTCH1;ROCK1;PIK3R1;EFNA5;SLC7A1;PLCG2;ABL1;MAPK1;E2F3;PLCG1;PAK4;CREBBP;ST14;RDX;STAT3;NFKB1;MTOR;MARCKS;CDK6;APC;BCL2;MDM2;ATM;MDM4;EZH2
Calcium signaling pathway	44/240	0.833433	0.999996	0	0	0.86168	0.157	CAMK2D;PDE1B;ITPR1;ITPR2;ATP2A2;ITPR3;ADCY7;PPP3CA;CACNA1I;PPP3CB;GNA15;PPP3CC;CYSLTR2;PHKG1;PDGFD;PLCG2;CD38;PTK2B;PLCG1;PRKACB;CAMK2G;CAMK1D;PRKCB;ATP2B4;PRKCA;PHKB;ATP2B1;PHKA2;MCOLN2;TPCN2;TPCN1;ITPKB;P2RX7;ADCY9;GNAL;STIM1;ASPH;STIM2;CAMK4;GNAQ;PLCB1;PLCD1;MCU;FGFR1
Biosynthesis of unsaturated fatty acids	4/27	0.838189	0.999996	0	0	0.668368	0.117975	SCD5;ELOVL6;ACOX3;HACD3
Collecting duct acid secretion	4/27	0.838189	0.999996	0	0	0.668368	0.117975	ATP6V1A;ATP6V0A2;SLC12A7;ATP6V0A1
Pantothenate and CoA biosynthesis	3/21	0.839111	0.999996	0	0	0.640566	0.112363	PANK3;DPYD;PPCDC
Fructose and mannose metabolism	5/33	0.840479	0.999996	0	0	0.68622	0.119253	TIGAR;PFKFB3;GMDS;ENOSF1;PMM2
Legionellosis	9/57	0.85922	0.999996	0	0	0.72032	0.109295	HBS1L;RAB1A;CASP8;APAF1;CASP3;CD14;SEC22B;NAIP;NFKB1
Dilated cardiomyopathy	16/96	0.863623	0.999996	0	0	0.768093	0.112617	ITGA4;TPM2;TPM1;ATP2A2;CACNA2D2;ADCY7;TTN;CACNB1;CACNB2;SGCD;ADCY9;ITGAV;ITGA6;DMD;ITGA5;PRKACB
Amoebiasis	17/102	0.869526	0.999996	0	0	0.768037	0.107377	PRKCB;PIK3CD;PRKCA;PIK3R1;PIK3CB;NFKB1;PTK2;GNA15;GNAL;PIK3CA;COL4A4;GNAQ;CASP3;CD14;PLCB1;PRKACB;VCL
Pertussis	12/76	0.885556	0.999996	0	0	0.720117	0.0875227	MAPK10;MAPK8;C1S;CASP3;TRAF6;MAPK1;NOD1;ITGA5;CD14;MAPK14;NFKB1;C2
Amino sugar and nucleotide sugar metabolism	7/48	0.892297	0.999996	0	0	0.655873	0.0747405	CYB5R4;GMDS;GFPT2;GFPT1;PMM2;PGM3;GNE
Hematopoietic cell lineage	16/99	0.893098	0.999996	0	0	0.74019	0.0836848	TFRC;ITGA4;IL11RA;FLT3;FCER2;IL7;IL3RA;CD38;ITGA6;CD14;ITGA5;CD24;HLA-DOB;MS4A1;HLA-DQA1;CD22
Citrate cycle (TCA cycle)	4/30	0.893499	0.999996	0	0	0.591136	0.0665679	SUCLA2;IDH1;SUCLG2;ACO1
Chemical carcinogenesis	42/239	0.897794	0.999996	0	0	0.817885	0.08818	RB1;NOTCH2;ATF2;PIK3CD;ARRB1;PIK3R1;AHR;PIK3CB;ADCY7;SULT1A1;RPS6KA3;CCND3;RPS6KA2;AKT3;CREB3L2;KPNA6;MAPK1;KPNA5;JAK2;PRKACB;KPNA3;SULT1A3;KPNA1;STAT5B;MAP2K1;PRKCB;STAT3;ARNT;PRKCA;ESR1;ESR2;NFKB1;MTOR;ADCY9;CREB1;PIK3CA;RPS6KB1;BCL2;PPARA;RAF1;SOS1;SOS2
Synthesis and degradation of ketone bodies	1/10	0.90097	0.999996	0	0	0.427079	0.0445373	OXCT1
Non-alcoholic fatty liver disease	26/155	0.904648	0.999996	0	0	0.773527	0.0775146	GSK3B;PRKAA1;PRKAG1;PIK3CD;PRKAG2;PIK3R1;PIK3CB;ADIPOR2;IKBKB;MAPK8;CASP8;CASP3;AKT3;LEPR;MAP3K5;MLXIP;SREBF1;PRKAB2;EIF2AK3;MAPK14;NFKB1;ERN1;MAPK10;ITCH;PIK3CA;PPARA
Cysteine and methionine metabolism	7/50	0.914923	0.999996	0	0	0.625289	0.0555976	AHCYL2;GCLC;DNMT3A;APIP;KYAT3;MTR;KYAT1
Serotonergic synapse	18/113	0.916221	0.999996	0	0	0.72733	0.0636396	MAP2K1;PRKCB;TRPC1;ITPR1;ITPR2;PRKCA;ITPR3;BRAF;GNAO1;GNG2;GNAQ;CASP3;GNG7;MAPK1;GNB5;RAF1;PLCB1;PRKACB
Amyotrophic lateral sclerosis	65/364	0.919531	0.999996	0	0	0.833235	0.0699016	NUP107;NUP188;WDR41;GLE1;PPP3CA;PPP3CB;TBK1;PPP3CC;KIF5C;CASP3;RB1CC1;PSMD1;SPG11;MAP3K5;NUP214;NDC1;DNAI2;NUP210;APAF1;NCBP1;NUP133;WIPI1;ATG14;ATG13;NUP93;ERN1;ALS2;ULK2;ULK1;NUP54;PIK3C3;NUP98;ATF6;TP53;NUP58;PRKN;RAB1A;NUP205;POM121;DNAH1;SEH1L;DCTN4;PIK3R4;ITPR3;KLC1;TANK;NUP160;KLC4;ATXN2;POM121C;NUP88;NUP43;MAP2K6;RANBP2;NUP155;EIF2AK3;NUP153;MAPK14;MTOR;SETX;ATG2A;BCL2;NUP35;MCU;ATG2B
Taurine and hypotaurine metabolism	1/11	0.92142	0.999996	0	0	0.384347	0.0314549	CSAD
Ubiquinone and other terpenoid-quinone biosynthesis	1/11	0.92142	0.999996	0	0	0.384347	0.0314549	VKORC1L1
Glycosaminoglycan degradation	2/19	0.926585	0.999996	0	0	0.452083	0.034471	HGSNAT;ARSB
Folate biosynthesis	3/26	0.92717	0.999996	0	0	0.501154	0.0378966	DHFR;GPHN;PTS
Base excision repair	4/33	0.931459	0.999996	0	0	0.529884	0.0376232	POLB;PARP4;TDG;POLE
Steroid biosynthesis	2/20	0.939199	0.999996	0	0	0.42694	0.0267812	SOAT1;LSS
Phagosome	24/152	0.947185	0.999996	0	0	0.719298	0.0390296	DYNC2H1;ATP6V1A;STX12;DYNC1H1;TFRC;NCF2;STX7;STX18;CYBB;EEA1;SEC61A2;DYNC1LI2;PIKFYVE;FCGR2A;ATP6V0A2;ATP6V1H;ITGAV;PIK3C3;CD14;ITGA5;SEC22B;HLA-DOB;HLA-DQA1;ATP6V0A1
Synaptic vesicle cycle	11/78	0.947345	0.999996	0	0	0.630277	0.0340928	NSF;DNM3;ATP6V1A;CLTC;ATP6V0A2;ATP6V1H;AP2A1;AP2B1;AP2A2;DNM2;ATP6V0A1
Ribosome biogenesis in eukaryotes	16/108	0.951996	0.999996	0	0	0.6674	0.0328326	RBM28;WDR36;CSNK2A1;POP1;NVL;EFL1;HEATR1;WDR75;NAT10;SPATA5;RCL1;GNL3L;XPO1;XRN1;DROSHA;MDN1
Tryptophan metabolism	5/42	0.952551	0.999996	0	0	0.519007	0.02523	KYNU;KYAT3;KYAT1;KMO;DHTKD1
Cocaine addiction	6/49	0.95618	0.999996	0	0	0.535832	0.0240104	ATF2;CREB1;CREB3L2;PRKACB;RGS9;NFKB1
Fatty acid degradation	5/43	0.958958	0.999996	0	0	0.505317	0.0211769	ACSL1;ACSL4;ACSL3;ACOX3;CPT1B
Cholesterol metabolism	6/50	0.961805	0.999996	0	0	0.52362	0.0203914	ABCA1;NCEH1;NPC1;SOAT1;OSBPL5;LDLR
Alanine, aspartate and glutamate metabolism	4/37	0.963021	0.999996	0	0	0.465538	0.0175413	GFPT2;GFPT1;ABAT;GLS
Proximal tubule bicarbonate reclamation	2/23	0.965808	0.999996	0	0	0.36588	0.0127289	SLC4A4;GLS
Renin-angiotensin system	2/23	0.965808	0.999996	0	0	0.36588	0.0127289	PREP;LNPEP
Galactose metabolism	3/31	0.96881	0.999996	0	0	0.411532	0.0130402	B4GALT1;GALM;GANC
Thiamine metabolism	1/15	0.96885	0.999996	0	0	0.274464	0.00868549	AK1
Neutrophil extracellular trap formation	29/189	0.97446	0.999996	0	0	0.694755	0.0179748	HDAC4;NCF2;C5AR1;PIK3CD;PIK3R1;PIK3CB;ITGAL;CLCN3;HDAC8;HDAC9;AKT3;PLCG2;MAPK1;PLCG1;MAP3K7;ATG7;MAP2K1;SYK;PRKCB;CYBB;PRKCA;MAPK14;NFKB1;MTOR;CLCN5;FCGR2A;PIK3CA;RAF1;PLCB1
Aminoacyl-tRNA biosynthesis	8/66	0.975181	0.999996	0	0	0.529428	0.0133059	RARS2;LARS2;SEPSECS;NARS2;HARS2;EARS2;FARS2;WARS2
Mineral absorption	7/60	0.976525	0.999996	0	0	0.506989	0.0120437	SLC31A1;SLC11A2;ATP2B4;TRPM7;ATP2B1;ATP7A;SLC26A6
alpha-Linolenic acid metabolism	2/25	0.976872	0.999996	0	0	0.334022	0.00781592	ACOX3;PLA2G6
Pyruvate metabolism	5/47	0.977415	0.999996	0	0	0.457076	0.0104413	ME3;ACYP2;ME2;ACACB;ACACA
Diabetic cardiomyopathy	31/203	0.97956	0.999996	0	0	0.690664	0.0142635	GSK3B;CAMK2D;NCF2;PTEN;ATP2A2;PIK3CD;PIK3R1;PIK3CB;PPP1CB;GYS1;MAPK8;AKT3;PDK3;CAMK2G;SMAD2;SMAD3;PRKCB;GFPT2;GFPT1;CYBB;PRKCA;MAPK14;CPT1B;NFKB1;TGFBR1;MTOR;TGFBR2;MAPK10;PIK3CA;PLCB1;PPARA
Alzheimer disease	61/369	0.981072	0.999996	0	0	0.757925	0.0144834	GSK3B;ATP2A2;PIK3CD;IDE;PIK3CB;IKBKB;PPP3CA;PPP3CB;PPP3CC;CASP8;KIF5C;CASP3;RB1CC1;AKT3;PSMD1;MAP3K5;MAP2K1;CSNK2A1;APAF1;CHUK;TPTEP2-CSNK1E;ADAM10;CYBB;WIPI1;ATG14;ATG13;ERN1;BACE2;ADAM17;PIK3CA;ULK2;ULK1;PIK3C3;PLCB1;RAF1;ATF6;PIK3R4;ITPR1;ITPR2;ITPR3;PIK3R1;PSEN1;KLC1;KLC4;MAPK8;MAPK1;WNT10B;CSNK1A1;FZD6;EIF2AK3;EIF2AK2;BRAF;NFKB1;MTOR;MAPK10;APC;GNAQ;ATG2A;CTNNB1;MCU;ATG2B
Necroptosis	23/159	0.982183	0.999996	0	0	0.648291	0.0116547	STAT5B;PYGB;CAMK2D;MLKL;FAF1;STAT3;CYBB;EIF2AK2;PYGM;TYK2;MAPK10;MAPK8;CASP8;TRAF5;BCL2;STAT4;RIPK1;TRPM7;DNM1L;JAK2;JAK3;CAMK2G;IRF9
Retrograde endocannabinoid signaling	21/148	0.98319	0.999996	0	0	0.633919	0.0107466	PRKCB;ITPR1;ITPR2;PRKCA;ABHD6;ITPR3;MAPK14;ADCY7;GNAO1;MAPK10;MAPK8;ADCY9;GNG2;GNAQ;GNG7;NAPEPLD;MAPK1;GNB5;DAGLB;PLCB1;PRKACB
Fatty acid elongation	2/27	0.984432	0.999996	0	0	0.307261	0.00482115	ELOVL6;HACD3
Malaria	5/50	0.985802	0.999996	0	0	0.426523	0.00609898	KLRC4-KLRK1;HBB;HBA2;HBA1;ITGAL
Spliceosome	21/150	0.986145	0.999996	0	0	0.624011	0.00870607	U2AF1L5;TCERG1;AQR;RBM25;SF3B3;DHX8;NCBP1;THOC1;PRPF40B;THOC3;U2AF1;THOC2;PRPF8;EFTUD2;PRPF3;TRA2A;DHX15;ACIN1;SRSF4;SNRNP200;SRSF10
Coronavirus disease	35/232	0.98787	0.999996	0	0	0.680405	0.00830359	C1S;C5AR1;PIK3CD;ADAR;PIK3R1;PIK3CB;C2;IKBKB;MAPK8;TBK1;PLCG2;MAPK1;PLCG1;MAP3K7;SYK;CHUK;PRKCB;DDX58;STAT3;EIF2AK2;CYBB;PRKCA;TYK2;MAPK14;NFKB1;MAPK10;ADAM17;MAVS;FCGR2A;PIK3CA;TRAF3;TRAF6;TAB2;IL6ST;IRF9
Ovarian steroidogenesis	5/51	0.987872	0.999996	0	0	0.417225	0.00509115	ADCY9;PRKACB;ADCY7;LDLR;IGF1R
Allograft rejection	3/38	0.9911	0.999996	0	0	0.329081	0.00294205	CD28;HLA-DOB;HLA-DQA1
Cardiac muscle contraction	10/87	0.99145	0.999996	0	0	0.49813	0.00427722	CACNB1;CACNB2;ASPH;SLC9A6;SLC9A7;TPM2;TPM1;ATP2A2;CACNA2D2;SLC9A1
Glyoxylate and dicarboxylate metabolism	2/30	0.991469	0.999996	0	0	0.274288	0.00235011	PCCA;ACO1
Pentose phosphate pathway	2/30	0.991469	0.999996	0	0	0.274288	0.00235011	RPE;DERA
Huntington disease	47/306	0.992727	0.999996	0	0	0.694253	0.00506808	DNAH1;HIP1;DCTN4;CLTC;PIK3R4;ITPR1;HTT;AP2A1;NRF1;KLC1;AP2A2;KLC4;MAPK8;CASP8;POLR2A;KIF5C;POLR2B;CASP3;RB1CC1;CREB3L2;PSMD1;EP300;MAP3K5;CREBBP;DNAI2;POLR2J2;APAF1;WIPI1;AP2B1;ATG14;ATG13;MTOR;ERN1;MAPK10;CREB1;GNAQ;ATG2A;ULK2;MAP3K10;TAF4B;ULK1;PIK3C3;PLCB1;TAF4;TP53;RCOR1;ATG2B
Asthma	2/31	0.993031	0.999996	0	0	0.264814	0.00185189	HLA-DOB;HLA-DQA1
Arginine biosynthesis	1/22	0.993833	0.999996	0	0	0.182895	0.00113143	GLS
Histidine metabolism	1/22	0.993833	0.999996	0	0	0.182895	0.00113143	CARNMT1
Bile secretion	10/90	0.994254	0.999996	0	0	0.479359	0.00276257	ABCC4;ADCY9;ABCB1;NCEH1;ABCB4;SLC4A4;PRKACB;ADCY7;LDLR;SLC9A1
Graft-versus-host disease	3/42	0.995766	0.999996	0	0	0.295254	0.0012527	CD28;HLA-DOB;HLA-DQA1
Pathways of neurodegeneration	76/475	0.996033	0.999996	0	0	0.727354	0.00289107	GSK3B;HIP1;LRRK2;WDR41;ATP2A2;ZFYVE1;PPP3CA;PPP3CB;TBK1;PPP3CC;CASP8;KIF5C;CASP3;RB1CC1;PSMD1;SPG11;MAP3K5;MAP2K1;DNAI2;CSNK2A1;APAF1;PRKCB;TPTEP2-CSNK1E;CYBB;PRKCA;WIPI1;ATG14;ATG13;ERN1;ALS2;ULK2;PIK3C3;ULK1;PLCB1;RAF1;ATF6;PRKN;RAB1A;CAMK2D;DNAH1;DCTN4;ITPR1;PIK3R4;HTT;ITPR2;ITPR3;PSEN1;KLC1;TANK;ATXN3;KLC4;ATXN2;MAPK8;ATXN1;MFN1;MAPK1;PLCG1;CAMK2G;MAP2K6;WNT10B;CSNK1A1;FZD6;EIF2AK3;BRAF;MAPK1…
Rheumatoid arthritis	10/93	0.996173	0.999996	0	0	0.461945	0.00177122	ATP6V1A;IL15;CTSK;ATP6V0A2;CD28;ATP6V1H;ITGAL;HLA-DOB;HLA-DQA1;ATP6V0A1
Pentose and glucuronate interconversions	2/34	0.99622	0.999996	0	0	0.239942	0.000908745	RPE;XYLB
Fat digestion and absorption	3/43	0.996493	0.999996	0	0	0.287855	0.00101142	ABCA1;SLC27A1;PLPP1
Type I diabetes mellitus	3/43	0.996493	0.999996	0	0	0.287855	0.00101142	CD28;HLA-DOB;HLA-DQA1
Complement and coagulation cascades	8/85	0.99832	0.999996	0	0	0.39831	0.00066956	C1S;CFH;C5AR1;ITGAX;A2M;KLKB1;F5;C2
Phototransduction	1/28	0.99846	0.999996	0	0	0.142198	0.000219093	RGS9
Linoleic acid metabolism	1/29	0.998778	0.999996	0	0	0.137111	0.000167639	PLA2G6
Porphyrin and chlorophyll metabolism	2/43	0.999416	0.999996	0	0	0.187165	0.000109428	CPOX;EARS2
Autoimmune thyroid disease	3/53	0.999487	0.999996	0	0	0.230138	0.000117985	CD28;HLA-DOB;HLA-DQA1
Staphylococcus aureus infection	8/95	0.999644	0.999996	0	0	0.352304	0.000125409	FCGR2A;C1S;CFH;C5AR1;ITGAL;HLA-DOB;HLA-DQA1;C2
Proteasome	2/46	0.999688	0.999996	0	0	0.174371	5.43824e-05	PSME4;PSMD1
Glutathione metabolism	3/57	0.999766	0.999996	0	0	0.213037	4.99216e-05	RRM1;GCLC;IDH1
Arginine and proline metabolism	2/50	0.999865	0.999996	0	0	0.1598	2.15981e-05	P4HA1;AZIN2
Taste transduction	6/86	0.999876	0.999996	0	0	0.287336	3.57227e-05	GABBR1;PDE1B;ITPR3;PLCB1;ASIC2;PRKACB
Antigen processing and presentation	5/78	0.99988	0.999996	0	0	0.26246	3.15974e-05	CIITA;CREB1;KLRC2;HLA-DOB;HLA-DQA1
Alcoholism	20/186	0.999884	0.999996	0	0	0.460635	5.33038e-05	HDAC4;ATF2;MAP2K1;BRAF;HDAC8;HDAC9;CAMKK2;PPP1CB;GNAO1;CREB1;GNG2;GNG7;CAMK4;CREB3L2;MAPK1;GNB5;RAF1;SOS1;PRKACB;SOS2
Glycine, serine and threonine metabolism	1/40	0.999902	0.999996	0	0	0.0983703	9.66919e-06	DMGDH
Prion disease	33/273	0.999925	0.999996	0	0	0.524884	3.9503e-05	ATF2;GSK3B;NOTCH1;NCF2;ITPR1;ITPR2;PIK3CD;ITPR3;PIK3R1;PIK3CB;KLC1;PPP3CA;KLC4;PPP3CB;MAPK8;PPP3CC;KIF5C;CASP3;CREB3L2;PSMD1;MAPK1;FYN;NCAM1;PRKACB;CSNK2A1;APAF1;EIF2AK3;CYBB;MAPK14;MAPK10;CREB1;PIK3CA;MCU
ECM-receptor interaction	5/88	0.999978	0.999996	0	0	0.230692	5.09873e-06	ITGA4;COL4A4;ITGAV;ITGA6;ITGA5
Arachidonic acid metabolism	2/61	0.999984	0.999996	0	0	0.129916	2.05046e-06	TBXAS1;PLA2G6
Parkinson disease	26/249	0.999989	0.999996	0	0	0.444795	4.7929e-06	PRKN;CAMK2D;LRRK2;ITPR1;ITPR2;ITPR3;KLC1;KLC4;MAPK8;KIF5C;CASP3;MFN1;PSMD1;PLCG1;PRKACB;CAMK2G;MAP3K5;APAF1;EIF2AK3;ERN1;MAPK10;GNAL;ATF6;TP53;MCU;NFE2L2
Protein digestion and absorption	6/103	0.99999	0.999996	0	0	0.236723	2.28375e-06	SLC36A1;COL4A4;KCNQ1;SLC16A10;SLC36A4;COL19A1
Glycolysis / Gluconeogenesis	2/67	0.999993	0.999996	0	0	0.117879	8.08577e-07	ADPGK;GALM
Olfactory transduction	10/440	0.999994	0.999996	0	0	0.0872065	5.437e-07	GRK3;CAMK2D;GNAL;PDE1B;GNG7;ARRB1;PRKACB;CAMK2G;PRKG1;NCALD
Viral protein interaction with cytokine and cytokine receptor	5/100	0.999994	0.999996	0	0	0.201399	1.17955e-06	IL18RAP;IL20RB;PPBP;IL6ST;IL18R1
Neuroactive ligand-receptor interaction	16/341	0.999994	0.999996	0	0	0.186136	1.08312e-06	GABBR1;VIPR2;P2RY11;CALCB;GIPR;P2RY14;C5AR1;PTH2R;NR3C1;LTB4R;P2RY8;P2RX7;MC1R;CYSLTR2;CNR2;LEPR
Cytokine-cytokine receptor interaction	28/295	0.999994	0.999996	0	0	0.399141	2.25776e-06	BMPR2;EDA;TNFRSF13B;IL20RB;IL1RAP;ACVR1B;IL18RAP;ACVR1C;LEPR;IL21R;IL12RB2;ACVR1;IL15RA;IL15;IL11RA;IFNLR1;PPBP;ACVR2B;TGFBR1;ACVR2A;TGFBR2;EDAR;IL7;IL3RA;TNFSF8;IL6ST;IL18R1;BMPR1A
Drug metabolism	5/108	0.999995	0.999996	0	0	0.185662	8.35588e-07	UCK2;RRM1;NME7;DPYD;UMPS
Systemic lupus erythematosus	6/135	0.999996	0.999996	0	0	0.17764	7.87444e-07	FCGR2A;C1S;CD28;HLA-DOB;HLA-DQA1;C2
Oxidative phosphorylation	4/133	0.999996	0.999996	0	0	0.118369	5.20787e-07	ATP6V1A;ATP6V0A2;ATP6V1H;ATP6V0A1
Retinol metabolism	1/68	0.999996	0.999996	0	0	0.0571591	2.08659e-07	DHRS3
